# Supplementary material for: Identification and Validation of a Prognostic Model Based on Three MVI-Related Genes in Hepatocellular Carcinoma
Source: Int J Biol Sci. 2022 Jan 1;18(1):261–75. doi: 10.7150/ijbs.66536 (PMC8692135; doi:10.7150/ijbs.66536)
Supplement: Supplementary file 2 [file ijbsv18p0261s2.csv]

Sample_ID	MVI	RAB4B	TIGAR	RNF44	RPL23A	ARL8B	MFSD3	PIGV	MOGAT2	PFN2	RMND5A	RAD23A	SIN3B	CTSA	IL32	PTPN4	NUCB2	TMEM143	SERTAD2	ST3GAL6	PKP2	MTRF1	ESM1	RWDD2A	SCFD2	YWHAB	TOMM40	NDUFAF2	SEPSECS	CWC27	LINC02453	APIP	MAF1	FOXP1	PLCE1	RAD17	SPCS2	DGCR11	SETDB2	DESI2	COX17	NLGN2	HAO1	PKMYT1	FAM89B	MED8	PHF1	DIPK1A	ANKMY1
TCGA-DD-AAVQ-01A	non_MVI	3.880384972	2.376204633	4.114619407	8.771762935	5.004411514	6.086216425	2.912427333	1.306626724	1.720435791	4.663497506	6.475405716	3.002498611	6.910809723	7.712036739	1.439155871	4.01478568	3.350252275	3.567978255	2.253139976	3.342482452	2.628165645	1.074015827	2.729525897	2.938370733	6.518891036	5.556138052	4.857372119	2.771199051	3.241474214	2.185810022	3.104539658	6.709478646	3.508063813	0.969207422	3.284275435	5.581031988	1.658523093	2.173698315	4.229465718	5.454919555	2.159410005	5.447973739	2.639602934	5.271193192	5.055015544	4.95196351	3.189424666	1.920258519
TCGA-DD-AAE3-01A	non_MVI	2.297667808	2.077025239	2.120880844	8.224691839	4.784570526	7.187492732	4.427412212	3.869808603	3.963919386	3.717870119	6.081742717	2.031699558	6.935398952	9.543138565	0.934356574	2.643430709	2.305793687	2.72474953	3.430131084	2.261684056	1.403427174	4.424329522	2.461199319	2.570602026	6.239740907	4.539145202	5.774800339	3.494715131	3.572734489	2.102615735	1.994197507	6.096407428	2.33975935	1.000286168	3.433056182	4.775288369	0.54270248	1.518164006	2.328842076	5.847041773	1.823428907	9.254978461	0.279071973	3.842976708	4.4904493	4.104598258	3.760568705	1.373685809
TCGA-DD-AA3A-01A	non_MVI	3.051085091	3.306984692	6.695774813	9.288196514	5.877097171	5.592975526	4.401536179	0.853664055	4.314606335	4.317131065	7.242161066	4.072044316	6.901471232	7.816679937	2.96949098	4.801255797	3.533142486	4.259840416	2.482997124	2.994330002	2.599819631	2.597758339	3.11122857	4.071516211	7.483850431	6.350927136	5.372495081	3.134101059	5.147509996	0.487407999	3.568675541	7.541688082	4.264120023	2.888868506	4.883817283	6.217581499	2.757974504	2.453227851	5.67412693	5.974407381	3.386889778	2.880220395	3.902310144	5.243885435	6.11600771	6.368159798	1.710302857	2.258160462
TCGA-G3-A3CG-01A	MVI	2.242470438	3.139507749	3.129666469	7.028734668	4.846361958	5.446850201	3.67847634	0.046029188	2.042839691	4.981745701	6.203751414	2.77883958	7.749684147	7.971127432	1.523716933	4.757352098	2.232085631	3.079545022	3.770170245	2.661080066	2.73539508	1.150465093	2.150759542	4.106016825	6.80177096	5.264868772	5.049963175	4.421060297	3.256545781	0.765198394	3.948993363	6.44486543	3.758538822	1.277681636	3.64965467	5.734510754	2.000017518	1.972176309	4.384627315	4.805629562	1.486049382	8.083108343	0.815315477	4.836118954	5.258994809	5.031993822	3.791784119	1.682440313
TCGA-ED-A8O6-01A	MVI	2.258644969	1.640523117	4.436119762	9.009888712	5.567731888	6.89820533	3.654281265	0.867183234	1.453665617	5.080654857	6.331999374	3.305169916	8.284089012	7.182534366	1.3269982	2.42167603	2.771361323	3.581788488	1.679510216	3.437635704	3.318458907	3.188981124	2.455525891	3.215278249	6.567546749	5.79167905	5.152638776	2.118660274	2.956605531	1.932838088	2.590818716	8.094884674	3.374673519	1.611221618	3.435146562	5.319887941	1.591996347	2.930610929	4.411772572	4.661361609	2.220063373	4.260128833	1.875239756	4.400497528	5.769332708	5.195758017	4.380534166	1.373593891
TCGA-5C-A9VH-01A	non_MVI	3.250112499	2.876269412	3.570305617	7.865752766	5.485780916	7.547686926	2.825331272	1.40476856	2.338756076	4.777689195	6.441876243	3.310523244	7.259097867	9.359336246	1.675892212	4.360480091	3.191555278	3.230912961	2.914254082	3.392418787	2.813588976	2.928477073	3.305178116	3.650184994	6.773293627	5.418746647	5.141163408	3.317837294	3.311572583	1.402572108	3.800695879	7.190914289	3.712053985	1.909297018	3.562375653	5.627562091	1.694953074	3.138168048	4.115793973	6.177723489	2.217768903	7.919263531	1.845817075	4.430560757	4.791675066	4.885371138	3.425131681	1.939842399
TCGA-DD-AAEG-01A	non_MVI	2.69223603	2.089005357	4.670780619	7.278507222	5.051265336	6.64403949	4.415376255	3.211476589	2.237050062	4.369758465	7.582397821	4.134765208	7.887873708	8.564824797	1.306607179	4.797740728	3.941285531	2.997353714	2.130900004	2.930123146	2.17474221	2.572052385	1.644903327	3.896645299	6.265989144	5.643435289	5.423605742	3.886026194	3.580939358	1.974961152	3.907413122	7.390580576	3.131444068	1.310019692	3.844391128	5.216930238	1.630797377	1.92109136	4.035254676	6.240178316	1.467293879	8.247707877	1.182118055	4.49745654	5.760409975	4.627808383	3.37430486	0.638441409
TCGA-EP-A2KB-01A	non_MVI	2.724453696	0.807778614	4.458410327	9.081641219	5.104945645	5.310506587	3.392820627	1.461574932	0.867437901	4.958821969	6.55904124	3.345342511	7.48037147	4.763383489	1.182009744	2.370218282	3.125007858	3.335532273	1.011706878	2.828728503	2.828570391	3.445172679	2.613664671	2.369380154	6.351775791	5.370120046	4.94750703	3.37580932	3.870759259	1.910771812	2.698437273	7.003154514	3.773150633	0.79001313	4.086073684	4.73346438	0.644884713	2.308111465	3.926212955	4.78304027	1.363930747	7.074952861	1.580422506	4.442816939	4.71301266	5.16424601	3.671752053	1.842515534
TCGA-DD-AACC-01A	non_MVI	3.428459368	2.577434686	3.484866072	8.56382689	5.134373072	3.591729693	3.080516104	2.095026876	1.636259025	3.984647359	5.913826959	2.682417305	7.717125953	8.244649274	1.44751491	4.607107546	2.870515162	3.246697677	3.608649522	2.24112859	2.395487433	1.115767151	2.899879126	2.787669357	6.764253932	5.444035954	5.117063645	3.452853396	2.884546195	1.852183887	2.568339462	5.734098612	3.258905642	1.072333785	3.241521808	5.079193239	1.469144222	2.30761373	3.50468211	5.564092599	1.26271645	7.205071036	1.331944932	4.43618998	5.53350125	4.921751518	3.495648641	1.305067816
TCGA-G3-A3CJ-01A	MVI	3.400816574	0.996886064	2.448001946	7.917535153	4.67066708	5.600900618	4.093395969	3.002907395	0.83893002	3.616493391	5.968291739	1.670481924	6.929785295	8.144862503	1.214607464	2.74476122	3.18016574	3.78990426	3.468041809	1.876788024	1.827653158	4.000627046	1.456156751	2.28096753	5.896064603	4.806656781	4.909513654	3.175346067	2.677075785	0.913895792	3.350277096	6.12935981	2.994248865	0.398413137	2.705924679	4.844815554	0.564331494	2.028186996	2.808435212	6.367155762	1.342182258	7.736278413	0.372676594	4.212045114	4.715523571	4.551305835	4.409895719	1.021886988
TCGA-DD-AACE-01A	non_MVI	1.602078136	1.234791735	3.38228863	7.715823011	5.197879758	5.50352168	4.109172708	4.927868881	0.574146389	5.421677529	6.4251102	2.448194325	6.589175934	6.086718871	1.303270228	1.337206853	3.081695016	3.72183177	3.050049183	3.275342005	2.657996899	3.001564505	1.813526026	3.506530814	5.905708043	4.500013878	3.999133624	3.679053079	2.700430956	1.982388234	3.127616907	5.882206971	2.276623873	1.030578828	3.432611331	5.071645023	1.258431881	1.662388431	4.091167058	5.313218175	0.75422232	7.804685896	1.117077833	3.868737973	4.837389917	6.062909193	3.460655296	1.069565732
TCGA-G3-A6UC-01A	MVI	1.809518088	2.385563184	3.761298918	7.598713351	5.353864456	5.877737602	4.941177455	5.826121572	0.673895909	5.407243692	6.81367334	3.474276799	6.250396612	7.199549788	1.942849697	2.408216193	3.849237943	3.672637882	4.177234322	0.316009741	2.728324496	3.634522846	1.944981893	3.826027455	6.22253762	4.836713271	4.552769919	4.457058541	2.602331417	2.625394041	3.463109628	5.68956042	3.159224587	0.9932627	3.37966931	5.126196234	1.448059764	2.593643146	3.692935552	5.291483203	1.714632864	9.496732233	0.996906368	4.575632376	4.891549735	5.494413873	3.385533723	2.44551659
TCGA-ZP-A9CY-01A	non_MVI	2.421850939	2.442962098	3.196445696	7.117249577	5.281271123	5.517138136	4.621602266	6.462235357	4.183858134	5.022934078	6.012649321	2.656456257	7.154365636	8.802530655	1.953816726	3.95567497	3.126403799	3.228731613	4.346443677	3.993498247	1.772164624	0.71628579	2.675689083	3.059295803	6.585303755	4.375508986	4.3927052	4.586371941	2.670231225	2.417433923	2.95710067	5.800710045	2.961241803	1.581063379	3.617738458	5.040123153	1.256126742	1.759348222	3.563131223	5.537506332	2.138830643	8.561940646	0.908562792	3.985163298	5.041636644	4.290913713	4.930432338	1.382476209
TCGA-NI-A8LF-01A	non_MVI	2.623490376	1.46174883	3.491648067	7.337627018	5.45738699	4.899593371	3.891374164	4.807738881	1.633377115	5.179741373	6.333756773	2.816113556	6.493724566	6.88303221	1.809016366	3.686942589	2.474984827	3.207972403	4.511704169	3.393736894	2.461866985	3.893186461	2.080442168	2.401966394	5.3235704	4.54823654	4.46696073	3.555799487	2.538430539	1.292939951	2.837962552	5.187225047	2.771181805	0.810700419	3.182585059	4.345371942	1.074238537	1.58998955	2.671280191	5.749931954	1.456358284	8.479952353	1.133262155	3.613941161	4.827359503	5.006171301	3.855453664	1.106786603
TCGA-DD-AAEH-01A	MVI	2.755666136	1.496810027	3.092138587	7.930190108	4.970488167	6.158933822	4.407793313	6.033858878	1.533767078	5.215637144	6.14419362	2.309678565	6.647156848	8.48787401	1.593008412	4.101994708	3.087902391	3.35568081	3.090469279	0.100072164	2.510321606	3.886183987	1.681184389	2.899010189	6.238082579	5.01120635	4.649461882	4.127499398	2.809748451	3.750070338	3.063811533	6.604923249	3.019815182	0.892239705	3.185145797	4.884494011	1.064660147	2.710789483	3.85044408	6.087465405	2.342364479	8.721354841	1.31974407	5.145200489	4.852821146	5.377741078	4.235659457	1.335211316
TCGA-DD-AAE9-01A	non_MVI	2.73988054	1.237650213	2.8364484	7.113708012	5.899079788	6.770180287	3.967646385	4.379745689	0.517722909	4.697417389	6.87953582	2.586449636	8.136461084	8.283046348	1.135107603	4.122843547	3.484972306	2.907305983	4.851392401	3.478411899	1.933605839	2.621466602	1.776741504	3.281214004	6.146228707	5.294874869	5.361509951	3.094437724	2.379683932	0.44822078	3.606341502	7.223353239	4.19733583	0.680722214	3.047414367	5.199224503	2.210983166	2.017158796	4.346236962	6.76213836	0.210881928	8.058814642	2.05596878	4.829878778	5.299358999	5.869752447	2.901446224	1.758015799
TCGA-DD-AACQ-01A	non_MVI	2.874381699	1.661646238	3.338820649	8.189775361	5.301447819	5.812993485	4.221720537	5.058551603	1.094876741	5.784589417	5.848673126	3.4173059	6.104848933	7.678975603	1.438875083	3.953880562	3.276157667	3.418803986	3.261859923	2.527144025	1.994839289	2.248232025	2.680645281	2.84019113	5.851198068	4.83391419	4.010670831	4.389289314	2.482374412	2.398906662	2.754042396	6.348408268	2.911960118	0.648207819	3.717331443	5.022045	1.447108001	1.767325139	3.957749933	5.214087702	0.729587406	8.165949628	0.882646381	4.58582499	5.356189599	4.934899098	3.255067874	2.089749967
TCGA-DD-A11B-01A	non_MVI	2.618012063	2.315762943	3.78998099	6.648820968	5.547945214	5.040642336	3.824154422	3.827867121	2.96653847	6.105704405	6.070520634	2.581936889	6.833134971	6.24802083	2.926208039	4.107470461	3.714806434	4.135027127	4.451372641	4.178219179	3.093747066	2.195570575	3.142738545	3.50253713	7.563081276	4.754633338	4.807316158	4.632437481	3.251860119	2.432782433	3.395212109	5.465525461	3.134032728	1.650985084	4.108784312	4.897826432	1.390296954	3.148521739	3.99400004	5.454203729	3.347790929	8.757438414	0.502566651	3.301127497	4.425039664	3.847172062	4.03418208	1.254053978
TCGA-DD-A11B-11A	Normal	1.687969789	1.314157381	2.561076093	6.594053262	4.409917001	5.235761389	4.005346307	5.971377045	3.012890539	4.671892392	5.302373748	1.986529376	5.585447179	7.141303057	1.278142228	2.357091991	2.53007357	3.141058613	3.523689889	3.301055536	1.537629831	0.208683306	1.600507074	2.418392967	5.568314963	3.538874173	3.162501763	3.486816477	1.725536283	1.781038884	2.019258715	4.78497067	1.926272823	0.601189552	2.672156073	3.899636737	0.491548659	1.406509262	2.39546308	4.453573911	1.430283985	8.525535048	0.251500762	3.118533572	3.945189553	3.340719499	3.728056821	0.715589369
TCGA-ED-A7XO-01A	MVI	2.951779586	2.60967575	3.583115134	7.884724077	4.997081696	5.875133375	4.201123678	5.273815384	2.59873352	4.639243259	6.865041403	3.067439185	7.336585124	9.467019577	1.018157078	3.586630756	2.981950893	3.542580223	2.982120369	3.497120254	1.75525994	2.64099047	2.524089617	3.094977356	6.499295152	5.669171993	5.225319424	3.468744716	3.553749411	2.725453316	3.407000351	6.237177976	2.263333469	0.606071164	3.5757596	4.505134764	1.005914699	1.722683761	3.339116922	6.250083757	2.100489424	8.61156925	4.036983928	4.078552831	5.410019451	4.648532624	4.146967827	1.025302991
TCGA-DD-AAVS-01A	non_MVI	3.395972182	2.455718733	4.722079279	8.224900394	5.698198151	6.903795134	3.840551677	2.385805121	1.501731066	5.704259543	6.56531159	3.448040761	7.237787485	7.747630323	1.86093345	3.375984815	3.095266339	4.209476106	2.723335724	3.824787255	3.151844628	3.539136197	1.874209514	2.920020029	6.741893279	5.53122269	4.96060477	4.505342076	3.279097886	1.940587304	3.673546477	7.034188977	4.34013358	1.156517203	3.947118259	5.608056129	2.186515978	3.865971114	4.208059691	6.267450183	1.273205183	7.980414919	1.527410811	4.865168644	5.139466843	5.508550746	3.738343267	2.464615177
TCGA-DD-A4ND-01A	non_MVI	2.744489534	2.476797726	4.12174873	7.231843695	5.913779806	4.554730967	3.505126675	2.828058039	3.662650793	4.95979584	6.220678314	3.590753653	7.426477897	6.733549834	1.986163123	5.355008945	3.237330896	3.944906163	3.593987863	3.801129523	3.237259029	1.297245004	2.538869864	2.805403904	6.901963242	5.181382207	5.273792083	3.955644764	3.738638053	2.390238936	3.535913132	6.023994014	3.571366286	2.957121949	4.207377264	4.442158644	1.009964861	2.788168408	3.960517218	4.828464804	2.722819053	7.331048884	1.441875401	3.764045756	5.248842664	4.466901067	3.998007485	1.285417084
TCGA-DD-A114-01A	MVI	3.752870311	3.362241459	4.653306046	7.909154142	6.632740153	5.365463894	3.663115086	2.38085623	5.008734122	5.440128534	7.614580137	4.276191164	7.789369743	7.729921314	2.395804439	5.44279058	2.780019341	4.351719976	2.322317997	5.233614191	1.925757195	2.025772952	2.423650813	4.064525253	7.745336851	6.170069391	5.045924485	3.05579651	3.915263026	0.477596015	4.392714245	6.903782641	4.366124257	2.779180834	3.900613706	5.218695859	1.146740986	2.867016866	5.998799109	5.008440025	2.709478225	6.369578026	3.442023617	5.284656107	6.165530111	5.752869631	4.249380335	1.823297876
TCGA-FV-A3R3-01A	non_MVI	2.672634797	2.768418097	3.99617275	7.276989205	5.559896694	5.579022872	3.249013667	0.838007277	2.276612389	4.727724948	6.136888133	2.970106443	6.283841283	7.720874605	1.399632934	4.261759629	3.073216601	2.850452728	2.187061277	3.466634737	2.708162569	0.541792314	1.921691387	2.986783417	7.061561238	4.678251279	3.59167523	4.2840634	2.992801568	0.87772328	2.864918985	6.205993116	3.503473655	1.292581988	3.59398971	4.995192165	1.402209872	2.497722283	3.615353682	4.593541977	2.317235537	6.805940684	0.564258617	4.037711988	4.74164035	4.181481289	3.760039657	1.122524323
TCGA-ES-A2HS-01A	non_MVI	3.630425653	0.790067652	1.862686047	8.431155525	4.432822312	7.390676686	3.640807504	5.727661695	0.931874191	3.676280556	5.210271662	1.955172023	6.790294055	7.012725362	1.234775989	3.089125892	2.740455846	3.31173681	3.650010015	1.995029007	1.412420492	2.599496027	1.518202154	2.247533451	6.4431589	5.541187395	4.459209015	3.191408174	2.080400756	1.507702422	1.972873219	7.002656302	2.572076726	0.847432351	2.071088422	4.941164024	0.582840387	1.568855949	2.059011694	5.972684849	0.876322867	8.744916355	1.314367812	4.607049516	4.643669076	3.526399116	3.362518464	1.715751533
TCGA-ZS-A9CG-01A	MVI	2.215742097	2.219913301	3.484116232	7.713103545	5.093667547	6.828686611	4.416538834	4.514731736	1.421237242	4.904880873	5.908927803	3.05462654	6.646698061	7.114552824	1.67584224	4.183660911	3.701766142	3.531056155	5.085968625	4.235798216	2.256542628	4.450222498	2.528514872	3.303957371	5.996456459	4.422561339	4.344130423	4.319614976	2.709165493	2.287421112	3.499678358	7.147171336	3.014086928	0.582909388	3.231597312	5.196145599	0.981661498	1.948592195	3.895210482	5.265220264	2.389118797	9.203918346	0.9504089	4.221172311	4.878355983	4.218303924	1.96252756	1.819284987
TCGA-DD-A4NR-01A	non_MVI	3.231401885	4.252167686	4.884316955	8.00456319	5.62009138	5.75934591	3.470546852	3.209997392	3.431718044	4.278685132	6.435821134	3.661295169	8.405172698	8.960590752	1.814590004	4.599934668	3.099143954	3.138352991	2.728639888	3.466954184	2.536508406	3.970788425	2.481180903	3.246900008	7.305002781	5.875912121	5.070019541	3.322978959	3.402876163	0.446096169	3.635676017	6.37310239	2.895553627	1.922783816	3.370856688	4.798041908	1.643807065	2.224812451	4.109900024	5.170923511	1.525236049	7.449055764	3.141896907	4.588774714	5.927099461	4.634945762	4.844219258	1.683728668
TCGA-DD-A39Y-01A	non_MVI	2.735552469	1.857572915	3.862457285	8.21236687	5.966129871	8.557387765	4.04009318	0.236115338	6.119420312	4.019864959	6.879424554	2.685235885	7.630758761	8.586261418	0.95837222	4.116918812	2.518150193	2.779333658	0.508596588	2.717883557	1.207488961	2.741882758	2.479198503	3.051685974	6.6836632	6.372916859	6.703838034	2.572156727	4.901301196	0.954564244	4.340587095	8.611189079	3.11432587	0.908684691	3.867557398	5.869510074	0.957442866	0.763835213	4.278074794	6.146511733	0.347764057	7.163269739	3.08141797	5.845702718	6.52616855	4.854849161	4.810002903	1.472060029
TCGA-CC-5261-01A	non_MVI	3.282980292	3.462894655	5.477701221	8.692841365	6.634426964	5.23181894	3.988077211	2.034663252	3.626815087	5.990949709	7.194500428	4.498452212	7.482714259	6.882614297	2.817394583	4.857214075	3.072271714	4.880857418	3.484615777	4.235347801	2.945047921	3.342679285	3.799751776	4.560096497	8.659886069	5.712876134	5.21167651	3.82978942	4.183095751	1.097529613	3.917834673	6.893575316	4.883948484	2.979851472	4.424753733	6.081461932	2.734566299	3.455546344	5.80393751	4.937736061	3.37111114	5.42246859	1.850330268	5.600129327	5.512650253	5.665941104	4.650349426	2.112690145
TCGA-2Y-A9H5-01A	non_MVI	2.906158138	2.410905194	4.175743637	7.553679223	5.314664895	6.55591158	3.047074856	2.009117378	2.431782884	5.32426031	6.312540372	3.4255245	6.523235112	9.111773451	1.574041743	4.314107626	3.074014656	4.55518997	2.159039264	3.452377125	2.48092753	1.495232941	3.172211709	3.553060552	6.557109163	5.132637946	4.746578216	4.163332084	3.259363374	1.509813637	3.29092374	6.537470859	3.8507203	1.693058666	3.817028089	5.513668618	1.533145818	2.501115864	4.216465975	5.401931733	2.493003068	7.517406796	2.153680367	4.43161431	4.761566094	5.350455479	4.423962309	2.049399624
TCGA-G3-A25U-01A	non_MVI	1.870233342	2.318281455	3.000859262	7.404899477	5.437771836	5.466981483	4.433744611	4.958534143	1.888265166	5.711614169	6.659065083	3.14722534	5.523920968	7.49091118	1.389903919	4.000394011	3.073194493	4.140393515	4.144286138	3.295503893	2.645136031	3.611948838	2.658583908	2.90789009	6.137789585	5.04008889	4.92226841	3.671851808	3.339882379	3.609548849	2.962321205	6.040980903	2.827632108	1.323997355	3.658547278	4.954193885	1.33944912	2.427180465	2.874927078	5.200529814	0.422417524	9.68532094	2.268348955	4.084942197	5.208150572	3.931319628	2.057823827	2.332434218
TCGA-DD-AAE7-01A	non_MVI	2.798460471	2.012841386	2.758083449	7.228857967	4.602103631	5.592885473	3.630136564	4.817731479	3.170453003	4.718478013	5.852977303	2.395006858	5.639715967	7.48229136	1.370542252	3.86915324	3.74643209	2.935452702	4.196756082	4.091390703	1.96276085	1.963753971	2.433759145	2.657448088	6.246912204	5.015828067	4.232411894	3.88738963	2.839385737	1.299831141	3.335025602	6.289390203	2.517597836	0.986782334	3.349652313	4.408149761	0.690711632	2.05064655	3.100137615	5.261591998	1.1831823	8.48135682	0.947398856	3.507663145	4.99506807	4.282067591	3.720093231	1.84451623
TCGA-DD-AACB-01A	MVI	3.125560922	1.58263481	3.359162137	9.870350422	5.596171482	6.829494099	4.175780711	1.094752404	3.418832469	4.762888865	6.349574259	2.880983504	7.339221886	7.174994347	1.325377046	4.458997038	3.474240233	3.324742947	2.036769901	2.551179193	2.641986826	4.238098825	2.33658443	3.186476513	6.918679751	5.598982559	5.447833859	2.637683692	3.901575351	0.502024611	4.201658927	8.668161917	4.328815401	0.770083493	3.698826556	5.502979085	0.942173441	2.679366895	3.895781051	5.80225809	1.881615623	8.739150944	1.800891609	5.193306757	5.831885016	5.654782646	3.138336962	1.271583385
TCGA-ZS-A9CF-01A	MVI	2.980400191	1.971725877	3.872450367	7.712200065	5.392036121	5.850465403	5.415576726	5.973190752	1.619571823	5.726432085	6.891509872	3.372054028	5.640967831	9.334697703	2.004354957	4.388009747	2.889634874	4.676441566	4.610140521	4.008710503	2.747851398	6.501188144	1.504424041	2.891263856	6.807133573	3.711062071	3.545001414	3.923695779	3.335448905	2.15526585	3.491984576	6.225493577	3.000194859	1.095054322	3.871849258	6.006109952	1.294886407	3.194517947	3.663454415	5.44018326	0.659796052	8.121428931	3.124609331	4.184453688	5.527730431	4.444716173	2.940290662	2.014526717
TCGA-BW-A5NO-01A	non_MVI	3.409151684	2.506732347	3.372067626	9.177372211	6.0429601	3.64213821	4.575742143	4.400114262	3.348747683	4.689759054	6.728950318	2.852992308	7.09857358	7.077505845	1.483697059	5.412739734	1.753024955	3.368513304	2.866865812	3.873881223	1.985182323	6.755246034	2.480347411	2.078700621	7.224699491	4.869172167	5.304797173	3.327554632	3.452005342	4.066140788	3.357160236	5.701724283	3.721995344	0.877954255	3.895312624	5.458230724	2.284747883	1.773423494	4.022908941	5.777274697	1.682396983	6.910962831	1.585142373	4.498818737	6.229567149	4.661948298	4.529510584	1.524270808
TCGA-G3-AAV4-01A	non_MVI	2.593444496	1.825976694	3.877647958	8.386429559	5.856752383	5.265015981	5.093629165	2.775101626	4.871085932	5.937465749	6.88397578	3.338621486	7.066158848	7.673222283	2.186336389	4.628944017	3.345166411	4.432315592	4.190376342	3.256310332	2.450259545	4.300449018	2.029599324	3.769010454	6.815580058	5.378167569	5.344368125	4.536986244	4.010529778	1.620109368	4.398324902	6.109875593	4.370912447	0.684068168	4.226350824	5.411825179	0.771378106	2.812514576	3.882404444	5.296833337	1.764245259	9.656927165	1.613399117	5.163582139	5.070635717	5.754105155	3.371010151	1.807374681
TCGA-DD-A1EG-01A	non_MVI	2.939932938	2.767225416	4.139278216	7.562595215	5.719328713	6.966668059	3.181563166	3.151838387	1.50019377	4.707849346	6.198323145	2.524827783	7.877382653	9.114714016	1.339887013	3.609834478	2.896044333	2.847967812	2.173617467	3.384095565	2.587361437	1.683606885	1.530560528	3.742078203	7.277091795	6.092938178	5.022177359	2.911758488	3.482928449	1.065808792	3.995167647	7.542022434	3.098809365	1.227691718	3.166469308	5.552456256	2.510633075	1.86452118	4.178804822	5.345559025	1.399073911	7.672096569	2.459596791	5.178877635	5.162806211	4.855851498	4.61033651	1.813538089
TCGA-DD-A1EG-11A	Normal	2.11985622	1.857420804	2.318858846	6.942600429	4.464398493	4.723235627	3.845850374	5.209425624	2.411791506	4.234380861	5.646986719	1.786249517	5.241050631	7.562947842	1.087203685	2.920671873	2.536347086	2.603412392	4.391017656	2.836175332	1.881838489	0.825304275	1.546742786	2.368448127	5.653580228	4.139753114	3.748845552	3.5323917	2.259816471	1.763494104	2.411464428	5.176039992	2.263128176	0.413219971	2.585421452	4.118104913	0.666534398	1.236575972	2.631490603	5.259027003	1.343894147	8.490808747	0.260645975	3.909804968	4.346650768	3.960791969	3.891312394	1.032811537
TCGA-DD-AACO-01A	non_MVI	2.689846952	1.320695594	1.688066179	9.581606149	4.767609518	6.313192272	3.289393834	2.531360108	1.034327631	3.69947197	3.822525749	1.354593754	4.770294495	9.673920029	1.308863196	5.023588056	2.491078661	2.140158085	3.218459735	1.520655668	1.599450681	0.855167392	2.687590043	2.813313374	6.268423364	4.627354894	5.482172346	4.002652224	2.319285808	4.584728224	1.684968153	5.481316757	4.329039391	0.790568336	2.719140545	5.389361982	1.624363858	2.202804111	2.8728478	6.183719749	1.574937633	8.318899132	0.414834193	4.488774038	5.28036116	4.508175127	4.801358795	1.374478211
TCGA-RC-A6M4-01A	non_MVI	1.702559681	1.126031822	3.580689371	8.062294666	5.455688993	6.70634982	5.199652986	4.43833928	0.898458368	4.588873467	6.520159898	2.660481456	6.982251505	8.438586354	1.549420428	2.774197397	3.608869482	4.175396796	3.460741202	3.521365215	1.727325404	3.081880092	1.842207431	3.354965346	5.93655733	4.26829905	5.359283238	3.945370214	2.827887698	1.668128287	2.538361446	6.821082687	2.797807735	1.028341137	3.394123483	4.83318673	0.889631036	1.48463559	3.371472817	4.961751832	1.552078436	8.723660059	2.226030688	4.586866554	4.94411468	5.049858941	4.929449557	1.859326916
TCGA-DD-AACA-01A	non_MVI	1.755505861	0.711631965	4.50125031	9.563532907	5.717098105	6.564046203	4.17229074	3.699911372	3.147092471	6.018224006	7.201172353	3.64394346	6.834342493	6.859577974	2.284183829	4.296794747	1.760538986	3.8523671	4.788716186	4.454678803	2.7555275	4.214711409	3.001281257	3.22574059	6.62967677	5.611024678	5.189993742	4.491430901	3.309295375	0.774729669	4.163009801	6.880641687	4.28477628	1.479408088	3.985756736	5.376818446	1.71959343	2.726438131	4.35565663	5.808543497	1.188501356	8.013208769	2.952925264	4.996588407	4.524339776	5.557662142	3.618959568	1.689028461
TCGA-DD-A39X-01A	non_MVI	2.474407688	2.250806936	2.864185496	8.964500536	5.110640757	8.171303746	3.195507931	3.865742407	1.732713857	4.067043186	5.098724817	3.444207224	7.391240837	9.524098959	0.87724469	3.2397482	2.176547851	2.835447767	2.218634	2.535947103	0.966259215	1.266445857	1.606873026	3.146560847	6.566487554	5.588187371	6.169512923	3.173557514	3.082170746	1.203068357	2.60543451	7.966943183	3.598131624	0.680583059	3.370015029	4.639699033	0.518503568	1.093942103	2.427589737	5.605448325	1.693880849	7.923844994	1.532949068	4.329248725	5.457411673	4.508694445	3.47960901	1.38832626
TCGA-DD-A39X-11A	Normal	1.882448662	0.529490174	2.449259776	7.093276061	4.349127735	4.726679951	4.435070105	6.044957881	3.28409753	5.034853854	5.79051651	1.797677153	5.215216802	5.027788791	1.359986321	3.375223368	2.857042658	2.997656204	4.722293693	3.194259121	1.871780657	0.093849966	1.475324659	2.041480445	5.436835608	3.815205774	4.04092373	4.029425676	2.147019368	1.37108545	2.540922457	5.341127961	2.147086046	0.359155023	3.019359379	4.441371714	0.494758238	1.913331477	2.381048972	5.180350947	1.424458414	8.954159554	0.109914733	3.92015703	4.34768635	4.291881703	4.182615494	0.782164844
TCGA-2Y-A9H3-01A	MVI	3.334233202	1.555535734	2.74229468	8.248780871	4.012787949	5.53337777	2.88534836	0.110468338	1.485467065	3.486026066	5.080804881	2.016926424	6.282498166	7.202058677	0.789168034	3.781388529	3.733279954	2.509283276	1.408853693	0.742813932	2.21285351	4.78375141	2.609403391	2.27710067	5.709544123	6.144903277	4.258272508	2.720668338	2.707237299	0.599495515	2.303767103	6.200735289	3.143329781	0.653794296	3.028447978	4.964417714	0.471760859	2.19560498	2.422885557	5.609674486	1.366605272	7.607824277	0.976999992	4.486470906	4.814520295	4.693611293	1.534441368	1.664313705
TCGA-KR-A7K7-01A	MVI	3.938119745	2.058280847	3.489833041	9.099306758	4.791214178	6.388021013	3.289971029	1.524414641	3.424164086	4.3242224	6.554388684	3.008565005	7.396639751	8.804060642	1.022752359	3.919103415	3.844049753	3.085564422	2.065644201	2.052163318	2.182383287	1.848419108	2.433601205	2.906617134	6.494263566	6.465009831	6.428506229	2.256179285	3.414503335	0.973118984	2.753149071	8.470958114	3.444170444	0.768570393	2.911782478	4.915400777	1.191291847	2.077242838	3.591220747	5.953014897	1.288209994	5.826118059	3.206749417	4.936719322	5.311458905	5.09222855	2.737590836	1.49143459
TCGA-DD-A1ED-01A	non_MVI	2.553447661	2.032809989	3.292630906	7.076030358	5.005788385	4.252261961	3.976051011	3.460243486	1.702825429	4.39705173	5.415562989	2.354032136	5.912978531	7.431781697	1.636784734	3.203924649	3.164470835	3.259098077	4.257461079	3.345422668	2.344348352	1.483289328	2.186636248	2.738180974	6.223518228	4.22614626	3.887965735	4.158670272	2.689943695	1.121019005	3.034295359	5.534619178	3.124472838	0.512840146	3.330683144	4.620694702	0.951944276	2.094113849	3.106832617	4.788545983	3.139974629	8.626263897	0.188329697	3.822862043	4.331164841	4.139412925	2.881800755	1.068810063
TCGA-RC-A7SF-01A	non_MVI	2.538117771	1.483623335	3.404080157	7.205141184	4.460463298	7.233815339	2.927276759	4.295132985	0.745536682	4.661220538	6.133155344	2.463092895	6.839814541	9.212065181	1.013664606	3.602135338	2.349005171	2.663070136	3.040934994	2.159066504	1.568522067	1.94125654	1.824523628	2.915412836	5.409785525	5.03656041	5.344048911	3.5553354	2.713572494	0.789187643	3.316782468	7.44626314	3.144838407	0.908409743	3.21644616	5.904971304	0.785930057	0.930686751	2.878489582	5.983480903	1.68197787	6.968728977	1.916144812	4.4001395	4.808790824	4.132636963	3.754850973	1.314508065
TCGA-FV-A3I0-01A	MVI	3.818403424	2.348438359	5.641133783	8.983541055	5.426928011	5.240979902	3.208728424	0.022173335	2.674819136	3.85341571	7.422157871	3.840905604	7.54891512	7.844192419	2.14215961	5.25502705	2.594651039	5.045354406	3.806143153	2.144811514	1.829252319	3.310343854	2.748201675	4.075555143	7.82515409	6.093097841	4.869826409	2.743881514	4.74765197	0.486534811	3.359078137	7.22052899	3.852383585	1.528724886	3.855143066	5.941861985	2.648400561	1.217061097	3.770588567	5.75193989	4.246721358	0.482151133	1.960037714	6.137122379	5.488087551	6.868814428	2.11737296	1.835660867
TCGA-BC-A10S-01A	MVI	2.816923252	2.381945176	3.09746809	8.163851917	4.979651708	6.761744721	3.558281171	5.276201272	1.914727513	4.736570742	6.184267986	2.621027796	6.482106315	9.398539285	1.286204948	2.756469535	3.253387482	3.482925087	3.677631815	3.272051127	1.976436751	3.483813971	1.940330604	3.275579989	6.518365856	5.240398408	4.637261075	3.687348749	2.730872199	1.098810033	2.314442998	7.776182498	2.727115048	0.767936122	3.055409818	4.843109472	1.333612117	2.141735952	3.229988285	5.732484726	1.517682162	7.924825905	1.010827391	4.439249823	4.821770367	4.412762243	3.329538305	1.683467213
TCGA-DD-AACG-01A	MVI	4.026797341	1.535889106	2.974466973	10.34702649	4.585340464	6.416796535	3.268697212	0.73428147	1.984671446	4.359136312	4.711928253	1.259376458	6.326843173	8.644117098	1.150441613	3.333966234	3.576413849	3.355125145	1.431628091	2.150158845	1.622999869	3.772881614	2.459823206	2.854448778	6.623080031	6.671160154	6.01316905	2.360834437	3.562564571	1.242984567	3.032320653	6.776614764	3.211465633	1.04150577	2.702247631	5.190711487	2.055781121	1.689136871	3.196840049	5.883221605	0.39496983	7.964656461	1.271174469	4.776911766	5.675720614	4.16525036	4.043437118	0.944551151
TCGA-G3-A7M5-01A	non_MVI	3.323200271	2.104270024	2.687176106	8.026358008	4.637655915	6.045017967	4.164120036	6.137329853	1.467328245	4.141689318	6.415102236	2.871751154	6.49023985	8.71617667	0.963059518	3.002314111	3.426607389	3.503153701	3.621064482	2.977544632	1.52703332	1.373746996	1.376307869	2.657804275	5.638817201	5.394428144	5.481826642	3.394910278	3.202846632	2.342059365	2.78390964	5.504579999	2.954928552	0.729448661	3.937475229	4.497618018	0.725068432	1.038131823	3.021294153	5.89927804	0.604993012	9.030013107	0.896511154	4.371489669	4.869356157	5.046800844	3.191906299	1.893997524
TCGA-BC-A10Q-01A	non_MVI	2.679888187	3.26949935	4.958135689	9.013603427	6.02583279	5.90556534	5.107162294	0	1.809959967	4.751993003	7.232527233	3.41432586	7.548924246	7.991823563	1.948188579	3.882860265	4.399150144	3.160851352	0.896191211	1.461597675	2.222839127	3.691406263	1.692700612	2.781600364	7.893377073	5.981135522	4.754969926	2.884769145	4.116683562	1.403038051	3.226972261	6.900356609	4.958533189	0.709299235	4.586061696	5.073297465	2.456235445	2.060934991	4.464949428	5.276447715	2.627931689	0.982794258	2.682592767	4.400540401	4.791508828	4.729315651	3.341031094	2.501583115
TCGA-BC-A10Q-11A	Normal	1.911818413	1.773656475	2.113819279	6.782590701	4.486818665	4.748061706	3.724829872	4.70443907	3.426948062	5.148794911	5.650067787	1.916057867	5.317883744	5.844724417	1.350241008	3.192291044	2.873467698	2.451737446	4.147056468	3.429279507	1.79006968	0.583105793	1.754311585	2.666298833	5.769082504	3.865735731	3.751724062	4.132605369	2.037865574	2.330597422	2.278187475	5.297263454	3.412672066	0.459473983	2.699953955	4.067830198	0.809514609	1.216516971	2.912536043	4.759366503	1.047888945	8.699491714	0.298503556	3.56769932	4.415205348	3.543208244	3.927025739	0.907007083
TCGA-DD-AAVX-01A	MVI	2.153878337	2.420341591	3.866862128	7.82566587	4.641226237	6.372778949	4.32212233	0.38700129	1.958838477	4.573430392	6.369951989	2.690504468	6.7250269	9.328332721	1.421935679	2.887356984	3.242522858	2.699067299	4.032510623	3.964360041	1.994176631	3.778911884	2.515133557	2.977658217	6.184904547	4.846684705	4.712064673	4.120036062	2.796460119	2.765216197	3.30396438	7.128250134	3.485954675	0.91482475	3.421765056	4.915597379	0.583511841	1.948755773	2.991459264	5.384319523	2.688326307	7.857056157	0.490317272	4.078641529	4.941708448	3.951603673	4.427406974	1.514341927
TCGA-DD-A4NI-01A	non_MVI	2.416769919	2.24510416	3.163583104	6.683406989	4.760526166	5.187472031	4.263613751	4.7292899	4.572012208	5.020764169	5.885776851	2.537137148	5.412937655	7.491013393	2.042807217	3.983644397	2.978538799	3.68341197	4.756724784	3.908347714	2.40639024	2.021037104	2.111512124	2.662479445	6.153126932	3.843913785	3.770117695	3.996645469	2.636510918	2.201614392	2.522534663	5.376723392	2.499662236	0.844409625	3.256255823	4.530016142	0.623857041	2.538788133	3.385276382	5.028008395	1.170203278	8.479486562	0.447733989	3.589998478	4.614867655	3.953164709	3.375691117	1.424987968
TCGA-UB-A7MB-01A	MVI	2.482266063	2.457075304	3.898827915	8.713130962	5.921414549	7.167036042	4.176552975	4.332421815	2.627845632	6.653250186	7.3928855	4.097228282	6.197517366	7.31431535	1.803554986	4.083860713	3.218190259	4.638529208	4.284676413	4.547998178	2.841182497	3.902927158	2.792119369	4.501501596	6.941789418	5.953439625	5.240842321	4.612044872	3.792550755	1.127587054	3.298912683	6.393720626	3.816720623	2.082415537	3.845360037	6.062741658	2.419313903	3.008688839	3.566901173	6.180665815	1.523589451	9.685212118	3.776160869	4.772683485	5.98429645	4.860851914	3.514641795	1.409868517
TCGA-DD-AACV-01A	MVI	4.154194039	2.020097434	3.792925844	7.895277843	5.473801325	5.429467241	4.787228358	3.549723174	0.997320195	5.543845857	7.497747803	3.475990475	8.008815882	8.117175913	1.678908034	4.305782767	2.352401487	4.07598408	3.368067071	4.334025829	3.152946468	2.250903845	2.559580847	2.705010322	6.878521459	4.481571966	4.910928106	4.422465713	3.548146838	3.616487244	3.098684623	6.152755599	3.254746661	0.947022309	4.28048758	4.037004306	0.932513388	2.287638722	4.040772341	5.745623266	1.354577778	9.224316493	4.27554765	2.85485433	5.798021293	4.46273095	4.376093776	1.746949492
TCGA-UB-A7MD-01A	MVI	3.075418808	2.780827553	4.535698973	7.428997655	5.49542841	6.718857799	4.687196583	3.87351234	1.849948727	4.849530231	7.092230094	3.19551713	8.029164374	8.220413921	1.595551508	3.638432913	3.973590632	3.909856329	4.029108035	3.516319273	2.218300358	5.356959316	2.003790887	3.613061793	7.188122482	5.648021504	5.208061097	3.618928398	3.527700437	2.646069649	3.182399254	7.128139798	3.368688304	0.854056886	3.699584518	5.066364549	1.866830215	2.16251711	3.998523611	6.028940768	2.209492985	7.956558252	2.577900637	4.770008623	5.930348008	4.639889579	4.063202218	2.084365178
TCGA-EP-A3JL-01A	non_MVI	2.96288701	2.646912588	3.035733371	7.509828067	4.670802879	7.253548753	2.966769549	2.563908638	1.403160793	4.120012915	5.77103545	2.472839215	7.594679767	9.378703667	0.851278651	4.045523567	2.190106469	2.218723304	2.452090159	2.443518878	2.126660731	0.787548987	1.793157659	3.042563282	6.339681403	5.417546978	5.003627329	2.542576139	3.047641422	0.615730077	2.942577818	7.12402473	2.573129569	0.980735645	2.795566075	4.681817128	1.119105758	1.642184668	3.636420817	5.002904813	1.702033351	7.408748245	2.122687349	4.151993151	4.724673194	3.903031611	3.378556033	1.316210047
TCGA-DD-AACT-01A	non_MVI	2.896293892	2.320678686	4.084680643	7.145625654	5.050919269	6.296520249	3.16020852	5.397473555	1.162081672	4.300895865	6.527127282	3.180958096	7.683826122	9.462844306	1.117181509	3.921534958	3.419154581	2.665923042	1.749825821	2.625211874	2.595777093	1.903337004	1.56054365	3.368912895	6.190128013	5.203306658	4.018759152	3.444436231	2.606075414	1.859095483	2.815726251	6.56860729	2.200483925	0.801758967	3.119196581	4.591492093	1.585794685	1.548868913	4.386807822	5.131232085	1.55656181	7.486595524	1.56944637	3.588113487	4.94895063	5.11328506	3.584043569	1.149922331
TCGA-ED-A66X-01A	MVI	2.956326709	3.145694418	4.439579048	8.603536643	6.004548462	7.056357167	3.55695464	0.404975185	2.989774344	4.506069499	6.475565085	3.949297759	7.775377784	7.300116454	1.586832557	3.269491875	3.029404986	3.689093185	1.98912737	3.721211963	3.40825861	2.677657953	3.170828702	4.030245363	7.170080318	5.64803839	5.029158093	3.4231363	3.437625114	1.24595643	3.32182554	6.964178581	3.091157283	1.672102881	4.084415851	5.059664517	1.673697483	2.870163928	4.51555453	4.979328982	2.817875151	6.735105354	1.849203611	4.959361178	5.31906047	4.735338585	3.992847569	1.838193854
TCGA-RC-A6M5-01A	non_MVI	2.390494987	1.942983729	3.150550818	7.450516675	4.759316584	5.417848878	3.514856121	1.651803346	2.846995561	3.621000238	6.183823443	3.262055769	6.812956682	7.373526912	1.023758892	4.101791627	2.981755097	2.654250518	2.44738822	1.203001324	1.919923854	0.310398597	2.433260979	3.955783958	6.419350638	5.185391346	5.310745392	3.270940853	2.723886731	0.261121497	2.830004974	6.477633927	2.91078795	1.390486751	2.993345094	4.314689102	1.161927559	1.715948332	3.709957766	4.921825813	3.362337351	8.01436687	0.372756461	3.967405842	4.737920794	4.452203401	3.626585942	1.027036694
TCGA-DD-AAED-01A	non_MVI	3.452524917	1.036347475	3.418114864	9.151292486	4.758910906	4.431187558	3.515534863	1.9771167	0.138019746	4.678480422	6.023490189	2.755448399	5.494335102	7.829028243	1.556642289	4.340451274	2.403931091	3.242749966	4.334784411	2.652138609	2.355579088	2.730843461	3.028212482	1.822647094	5.301222071	4.848981915	4.980131391	3.708150226	2.815387277	1.176588871	3.83183158	5.637736802	4.568721836	1.182431316	3.336418124	5.081838796	1.583339935	2.188403141	3.940935653	6.882962239	0.37705125	5.2524851	0.236794165	5.156944388	5.631076688	5.090668779	3.907930118	1.348615759
TCGA-DD-A115-01A	non_MVI	2.456508301	2.719244415	3.915648402	7.510328497	5.251443307	7.416570133	5.083515606	3.305793398	3.230216817	4.266013785	6.995106443	2.84604498	7.076075519	7.689190763	1.85402258	4.32014265	3.404046828	3.41057188	3.777718207	4.205770449	1.456616682	3.109392494	2.371919282	2.782147203	7.121682309	5.069351746	4.704019296	4.041338681	3.346186096	2.703713436	2.536261868	6.21525821	3.127993068	0.727308076	3.395788163	5.230744911	1.5356146	1.866473361	3.170927751	5.51716868	2.093264859	7.316030193	2.649044499	4.797571777	5.03473431	4.61116986	3.838479393	1.720470846
TCGA-5R-AA1D-01A	MVI	2.395260118	2.914531007	3.364313571	7.562788844	5.28123731	5.260669999	3.623320941	1.196320601	3.460365202	3.818909448	5.664887385	2.809790074	5.763088611	7.122138704	1.644279063	4.210332656	2.500018713	2.501869519	2.638178881	2.28497786	2.354806249	1.543577604	2.027567234	3.461073436	6.43025412	4.399564347	4.810034837	3.207529978	3.204557618	0.612203917	2.972206789	6.066386877	3.185139097	2.311978438	3.21022483	4.400608627	0.789531584	1.962861198	3.846985041	5.25766407	3.331600841	7.068176018	0.459781756	3.502793414	4.291060059	3.912490441	3.965849887	1.014275005
TCGA-MI-A75C-01A	non_MVI	2.844694142	3.359742984	4.300684525	8.523312659	4.620552461	6.054307998	4.158532843	5.950980262	1.999689013	4.666800006	5.310733405	2.624299391	7.457565754	9.08873852	1.517413015	4.166968205	3.638791935	3.065399961	3.212338212	2.172475608	3.003849002	2.569583447	2.363314979	2.782787883	5.970055097	5.696010841	5.067162665	3.672220935	3.003134986	1.243886559	2.361078893	7.125019879	2.954876475	1.020515692	2.861342409	4.802413704	0.98625296	1.706280827	3.572386838	5.742594839	0.695674688	6.992701653	1.612805102	4.212196482	5.212555002	4.436259842	4.617925653	1.6745197
TCGA-BC-A10R-01A	MVI	3.020986733	1.799628625	3.399282253	6.488273135	5.02568469	4.992769117	3.278140988	0.108913211	2.180422035	5.10973477	5.975788952	2.704438785	7.354691187	6.136460507	1.990910258	3.786728599	3.128698922	3.224345649	2.966995022	2.748332839	1.256735798	2.115009534	1.158921234	3.672747361	7.226647315	5.050350673	3.078357412	3.6733852	2.597554742	0.57420306	2.853997959	6.321883615	3.67412328	1.273644035	2.835727258	5.036400818	2.449696667	1.753040384	4.365050919	4.999929006	2.217766863	7.5755311	1.012394196	5.194450636	4.650348536	3.60546298	2.961650376	1.323051315
TCGA-K7-AAU7-01A	MVI	3.075146448	2.559638002	5.462883005	8.170668067	5.868443131	6.885633505	4.030052505	1.873618906	5.565968673	5.053923341	6.71757143	3.84312328	6.969189687	7.619149227	2.047590952	4.038481082	2.310428849	3.842766174	2.326810292	3.005623143	3.155388832	2.999330233	2.756640598	3.657237131	7.347613344	5.720208782	4.602718347	3.847212596	3.971476137	0.800685187	3.380193584	7.984736774	4.317328336	1.38225453	3.888101512	5.484890375	1.399979201	2.335917519	4.335975697	5.46302915	2.654127048	6.655630782	2.665092364	5.055587632	5.182387468	5.119975337	3.877366234	2.248127437
TCGA-DD-A113-01A	MVI	2.902803174	3.46311394	4.615398996	7.589321334	4.955309435	5.708001908	4.038553816	0.605734076	2.392939919	5.07942698	6.369087226	3.915033551	5.974947089	7.945765398	1.934622518	5.207987697	4.083441586	4.118186927	1.635050746	3.013540026	2.971270136	4.655675915	1.366271698	3.973798294	5.722249669	5.354008569	4.440521958	4.652978555	3.275458004	0.673403837	3.224138338	5.78036879	3.565387317	1.381224209	3.633845844	4.850357466	1.273271328	2.821916619	4.554373207	5.092948635	3.167947721	6.011051296	2.27158475	3.407839965	4.832152296	4.516728382	4.337678031	1.287703839
TCGA-DD-AAEB-01A	non_MVI	2.59742947	0.192378904	1.682317099	7.264314979	4.144556468	5.073505177	3.112743889	4.860549982	1.211774278	4.167462081	4.720032827	1.696699976	5.435221415	5.980325625	1.076885679	2.580087966	3.317826266	3.07285737	4.094370398	1.424242113	2.203701116	3.111089855	1.557581054	2.09298668	4.654223455	4.230234176	3.985537379	3.986489029	1.907957172	1.379564587	2.782003012	5.21074918	3.892139784	0.481621323	2.1189556	4.022909201	0.889175074	1.920186183	2.712594964	6.251162783	1.208605434	7.727915115	0.492511516	4.675148459	3.865452694	3.707811813	2.388895142	1.412826996
TCGA-DD-AAVR-01A	non_MVI	2.541946783	2.283480303	3.497678315	8.096793727	5.427084496	5.47772724	3.800129327	0.911838358	2.42180698	3.98256997	5.333570916	2.371203528	6.78347613	8.687951902	1.011968981	3.670022973	2.702532403	2.11424835	1.879097587	2.15335594	2.686777523	1.541043357	1.673168536	2.85387839	7.08151218	5.103980734	4.038287972	3.987305857	2.941360443	0.833252329	3.313648194	6.226951899	3.534002063	1.161772263	3.070758316	5.307315216	0.765332393	2.029738153	3.698770204	5.916724882	1.939792709	8.435441765	0.921056603	4.013518742	5.313161614	4.78298075	2.587893859	1.269545388
TCGA-DD-AAD3-01A	non_MVI	2.928316208	2.768716987	3.524102396	7.945457558	5.397728704	5.878381684	4.352873478	5.103003473	2.47002019	5.512911618	6.495763675	3.192015369	6.708368571	8.574452384	1.612595958	3.982446843	2.857437883	4.028651504	2.506675836	3.779678026	2.887236916	0.522291231	1.87247605	2.947571617	6.42789143	4.491462539	4.201245194	3.541652803	3.014400917	1.712242635	3.550956271	5.841979404	3.708100693	1.433519863	3.558523683	5.038221361	1.19508983	2.417522863	4.587658868	5.40493583	1.980183921	8.625229172	1.354423043	4.088456913	5.457461074	5.221904913	4.536364049	1.688991695
TCGA-DD-AACP-01A	non_MVI	3.074153577	3.132971842	4.708978762	9.762274911	5.351637462	6.099782225	2.851832174	2.171764148	2.496661288	4.775759537	6.300358668	2.866778777	6.299745053	7.296144554	1.617469848	3.840660983	4.659875645	3.514581817	1.34191687	3.567883613	2.224582193	3.037695795	3.051194367	3.122911551	6.904548504	6.868000869	5.836796618	2.686247259	4.127635927	0.927732896	2.990350413	7.246473885	2.571126301	1.524878785	3.668455076	4.789265664	1.577343216	2.514621118	4.748794635	5.944508419	2.613763989	6.920342312	3.246208363	4.089489785	5.245021438	5.35883384	4.0258228	1.924235704
TCGA-CC-5264-01A	non_MVI	2.763724378	3.293091084	4.576355776	8.600177968	6.507810236	4.417174994	4.529951874	0.61978389	5.310176965	5.266608366	7.126112037	3.474765162	7.491279008	8.83983202	1.658325909	5.790136388	3.49206171	3.358299388	2.28428398	4.716673758	2.513200567	3.620947991	2.999652297	4.50670455	7.690492586	5.754612967	4.949910368	4.142755231	3.632877773	2.169231283	4.488400101	7.215699603	3.954422483	2.336404841	3.991880458	5.344999319	1.306932219	2.596994926	5.509050939	6.146748017	3.323203093	6.800322488	3.516714533	3.993083832	6.042069827	4.829981152	4.054711079	1.574717714
TCGA-O8-A75V-01A	non_MVI	2.958748756	2.145671508	3.784818299	8.951203576	4.88611947	7.381349757	4.013274866	3.718888666	2.33834268	4.076251196	6.431267847	2.597790327	7.979140681	10.1982155	0.850152189	3.604143441	3.115245969	2.23969818	1.635813561	2.031095906	2.412431741	1.307580663	1.746800735	2.961182336	6.146477672	5.138865288	5.201444153	3.324518346	3.192039537	1.056331803	3.480981244	7.922581709	2.612249006	0.851795467	3.382684574	5.069016354	0.805900203	1.70647154	3.440786614	5.485987053	1.209975272	7.215942912	1.698654002	4.826938788	5.375429649	5.029454649	3.652639809	1.419187776
TCGA-G3-A25V-01A	non_MVI	2.797976812	2.102137869	3.520571474	7.719103992	5.170501924	5.374676924	4.091988631	5.6577336	2.893363642	4.575051805	6.001878945	2.586582894	7.518142808	8.681799635	1.780457904	3.640617265	3.149187582	2.855609368	3.865084409	2.671057511	2.371666968	0.987478595	2.604697363	3.476685195	6.860403571	4.993991544	4.877966865	3.840326245	2.636731528	1.940490691	2.551219077	6.544954024	2.749692452	0.968411824	3.421827579	4.908279283	1.771709671	2.108441815	3.065258576	5.158103839	1.913014824	8.267527279	1.030315519	3.988065718	5.059175793	4.165051142	4.331675263	1.625447304
TCGA-DD-AAW0-01A	non_MVI	2.700566631	3.359561249	4.436642296	7.528117677	5.566751116	6.345643094	3.537031443	5.720582927	1.810913587	5.35010653	6.441659308	3.232288938	6.779104465	9.941481694	2.07164117	3.507452153	2.869069606	3.616278941	3.174298336	4.180997828	2.86832754	0.626446255	2.3011673	3.622358285	6.609498472	5.149930335	4.499142017	4.873052845	3.050510221	1.385691221	3.209068391	6.286985791	3.302945094	1.502014323	3.7786057	5.037890172	0.667526669	2.550952622	4.524316169	5.471840072	2.255442233	8.995736733	1.540206097	4.068988497	4.909987061	4.341557963	5.257115273	1.242870371
TCGA-G3-A25T-01A	non_MVI	3.128453217	3.130946337	4.432264009	9.266482696	5.833601444	6.549074788	4.323301396	1.255415407	3.292669314	4.787331167	6.418800412	2.74863508	7.738483302	7.913171038	1.784778497	3.58746234	3.81248172	3.352808511	2.092036437	1.476288886	1.699679526	1.763407413	2.482666318	2.826511187	7.597054578	6.497226481	5.255661001	2.658605844	4.012519262	1.01519157	3.23761677	7.791952881	3.953220294	0.814011835	3.893399785	5.264467069	2.470891887	2.106416983	3.354338046	5.706970827	3.524421923	5.001662813	3.648422647	5.365954352	5.103030741	4.463109631	2.760186651	2.444875046
TCGA-ES-A2HT-01A	non_MVI	3.2628562	2.205413136	2.238241785	7.016445218	3.847727717	6.90073223	2.694695725	3.247723327	1.199149899	2.408485695	4.676756299	1.827178156	8.122707343	9.270794062	0.607391851	4.480086323	1.881636412	1.630269242	2.902540981	0.688463025	1.156780922	0.275358456	1.753401968	2.783234459	5.958046706	5.062824073	5.445444926	2.64113035	2.613982911	0.8697641	1.378485511	6.187730561	2.071138193	0.304832706	2.417501832	4.852369579	1.1997358	0.942777649	2.89679105	5.589737051	1.504920301	7.970572133	0.475384616	4.196656255	4.954196553	3.485715289	2.94686614	1.026444947
TCGA-ES-A2HT-11A	Normal	2.781002939	3.036216193	3.181246553	7.267395901	5.095673134	5.028516824	4.161892121	5.42149056	2.517405423	4.107566413	5.846614589	2.272897953	6.716391092	8.795614388	1.644748399	3.787627242	2.536874833	3.195485464	3.608566582	3.18731145	2.310511246	0.274604468	2.531809764	2.990256487	6.710721081	4.714136288	4.449969597	3.954829832	2.823357055	2.13724609	1.963204312	5.706971551	2.721882423	0.63328544	3.308015774	4.740174505	1.478447179	2.251563954	3.04980613	4.967960178	1.635366201	8.62952516	1.050078431	3.936340434	5.155421151	4.38842703	4.470069325	1.127873946
TCGA-G3-AAV0-01A	non_MVI	3.892480441	1.423658636	2.043098148	7.419587406	3.990718486	4.8395871	3.543202802	7.041315877	2.520579938	4.920909668	5.977240291	2.416090044	5.787576071	7.178284883	0.970363085	3.889002705	3.267630633	2.46128662	2.463213921	2.117473118	1.540094861	1.238645232	2.231436614	2.820071764	5.449545915	6.317228401	4.447129665	3.322604679	1.950982438	1.650193582	2.367597079	5.515850198	2.240153177	1.582212361	2.643224359	5.639882623	1.009256377	1.603785232	2.818567749	5.911153304	0.670204955	6.38882387	0.714613727	5.479896007	5.068940515	3.980401902	3.178111045	1.458900065
TCGA-DD-AACN-01A	non_MVI	2.949086636	2.325329569	4.808550914	8.94662199	5.236761094	6.293591597	3.231945229	2.855867521	2.249022909	5.924147748	6.938707701	3.766223932	6.785915698	7.606910534	2.360815017	4.005485957	2.931840669	4.778034976	2.2902593	3.564135892	2.362274042	2.015840997	3.233112682	4.295397514	6.906955154	5.808281771	4.480564038	3.971481676	2.881848965	1.31486178	4.039033123	7.097882845	4.16128836	1.538725998	3.332555004	5.594557283	1.62967068	2.650137242	4.790165766	5.500643626	2.556917829	7.821317533	0.876658778	5.539297934	5.444785453	4.820593335	3.55238332	1.537072132
TCGA-FV-A4ZQ-01A	non_MVI	3.052056646	2.133243307	4.864591233	8.794288038	5.944986007	7.550314359	3.716416913	2.582607458	5.643615089	5.123461805	6.321137952	3.358791058	7.642643994	7.099472471	2.096071054	4.680887724	4.146538163	3.476312888	4.01689289	2.949689224	2.952495335	4.492317974	2.984682515	3.70758573	7.549358189	6.110684425	5.808021552	3.386980962	4.591743462	0.576167959	5.000702471	7.703758132	3.230420505	0.811412496	4.691826196	5.964618327	1.404829346	3.178542318	3.93400691	5.743064501	3.235498061	9.294679751	2.54582856	5.791947543	5.700123279	5.987057384	3.893289687	1.572388438
TCGA-DD-A1EC-01A	non_MVI	3.370076173	3.938387104	4.668392537	7.789295417	5.672949887	5.797078536	3.360914016	0.0293664	2.11364866	4.369969878	7.045228903	3.511627032	6.789830531	8.854242573	2.556842441	4.599849822	2.48529656	3.6014302	3.083822037	2.547456592	2.546411506	2.757818087	2.292419162	4.198240298	7.091968516	5.759644399	5.096990716	3.817373416	3.47748784	0.390264572	3.315379926	6.950414346	4.070484587	0.978643003	4.162212622	4.932022631	2.391765932	2.94083931	4.221857516	5.240923389	2.185941296	6.644257667	1.765917156	4.786111014	5.543057294	5.592256071	2.702034994	1.26178321
TCGA-DD-A1EC-11A	Normal	1.669718339	2.384472636	2.705104412	6.777377719	4.619606614	3.803503305	4.409987204	5.883980355	3.74100053	5.091306356	5.623098848	2.132061283	5.514759495	5.953455254	1.719349118	3.46878267	2.858758724	3.236093963	4.515842025	3.692963145	2.090624871	0.443713076	2.45530176	2.36713585	5.896603608	3.730315482	3.687104332	4.296876186	2.635900534	1.30295836	1.99354619	5.327457473	2.821869527	0.828156477	3.209242521	4.308200156	1.169444339	2.111245746	2.96300716	4.47690886	2.242831409	8.620229243	0.10716996	3.56270464	4.384267991	3.806785944	3.81040288	0.870792288
TCGA-ZP-A9CV-01A	non_MVI	3.185072951	3.235319221	3.944817667	7.189534828	5.578341004	5.387925938	4.49487775	4.915112732	4.929699342	4.774194094	6.069815106	2.605925474	7.521827345	8.845260581	1.851178074	4.43297778	4.032752599	3.428660913	3.70928867	1.68608183	2.970468677	0.766487171	2.715522971	3.689825059	6.381622797	5.014249114	3.970644834	4.685424019	3.375771382	2.030977358	3.194525555	6.910067557	3.68057691	1.29039904	3.981465087	5.271175971	2.404813058	2.843520452	4.509720258	5.514604931	1.378588623	8.151294551	1.130019466	3.999103753	5.698821916	5.469145197	3.587816302	2.643023926
TCGA-DD-AADQ-01A	non_MVI	2.696294983	2.168251467	3.183562333	8.021292532	4.772785865	6.25225487	3.524991667	3.075122847	1.044413603	3.933910815	5.845740452	2.283257998	6.955719914	10.22942754	1.099545398	4.915743511	2.492320695	2.582032616	2.548268428	2.606479594	2.176200409	4.671679979	2.385700829	3.121520593	6.112557438	5.744375611	6.144922179	3.707027304	3.567713729	0.476722037	3.232133714	7.099932695	2.522773553	0.658549021	3.665594779	5.586388965	0.371833324	1.461773486	3.028787995	6.020174221	1.506095976	7.488961601	0.701875968	4.070136667	5.092833476	5.555568268	3.275370359	1.154386584
TCGA-DD-A73E-01A	non_MVI	2.249456845	3.005382895	4.360316901	8.252814644	5.894183159	6.350973781	5.366881109	1.945065527	2.147234507	5.451398495	6.854544796	3.739560357	5.964073293	3.069983835	2.683657842	4.805714114	4.719709609	4.887741096	4.39433468	3.935436558	2.005830038	5.985770738	2.434085179	4.064575945	6.56940537	5.192858493	4.739759555	4.512786404	3.392591542	1.531017735	4.069910725	6.401114751	4.693322537	1.188884841	4.054825537	5.569898157	1.086503441	2.933822384	5.349463119	5.567859006	1.966071757	9.263870501	1.614177644	5.32538941	5.519437314	5.631755018	1.660586542	2.254419781
TCGA-DD-A3A5-01A	non_MVI	3.243253934	1.809431381	3.569182955	7.807931712	4.981071682	5.214518348	4.714537284	6.734039587	2.95880234	4.647479997	7.122144285	2.294541444	7.345047992	10.30677535	1.089748412	3.758127746	3.068921554	3.168409328	3.489545328	3.570119851	1.541227691	3.780590301	2.026144377	2.222746126	6.889032029	6.158414307	4.576398993	3.79459198	3.400390868	3.312827668	2.892120287	6.194015158	2.613929273	1.320440498	3.594561581	5.311873616	1.201142765	1.783991982	2.745177023	6.310691254	1.8487937	8.90015082	2.825224384	4.746787043	5.679101957	4.329111324	4.626536466	1.181731468
TCGA-DD-A3A5-11A	Normal	2.027255095	1.120727482	2.388645808	6.789364363	4.356941436	4.921055577	4.390708233	6.307341019	3.956175028	4.609944785	5.799541901	1.688063994	5.170316342	4.961767137	1.303707317	3.264332405	2.945346932	2.255658821	4.35488581	3.022746066	2.122933109	0.02580587	1.597727879	2.202915106	5.426007357	4.067309945	3.465143582	3.814072513	2.101094137	1.747796428	2.249400157	5.294430992	2.122662247	0.494372617	2.681410888	4.299581601	0.711149534	1.42358483	2.433693894	5.009764714	1.143670714	8.840501535	0.158268932	3.878847783	4.520140506	3.834824171	3.755966591	0.803965795
TCGA-4R-AA8I-01A	MVI	2.804746833	2.580442904	3.332034549	7.24205826	5.969326079	6.058060395	4.61926315	4.857974672	4.742314987	5.386346512	6.91535206	3.015606978	7.146158322	8.289026012	2.006324812	5.067895057	3.321319234	2.928455834	3.986737735	3.224148256	2.021561467	5.637450632	2.523987963	3.307016614	6.84481061	5.62902891	4.696410785	4.94489624	3.659596139	3.951994636	3.843723767	6.010858873	2.46650549	1.694051229	4.432517151	5.349031197	1.547328658	2.382630697	3.741335326	5.588750446	1.328348258	8.342450607	1.91714368	4.1306123	5.828576808	4.910868823	3.719056895	1.77133973
TCGA-DD-AACF-01A	non_MVI	2.707601145	2.901946753	2.951281959	8.498791073	5.042126932	5.204437651	3.914602814	3.095249966	0.662106589	4.828908217	6.501247436	2.790181571	6.343012882	9.660808654	1.141080239	4.971612394	2.182502444	2.569785327	3.219798513	3.218407216	1.257557644	3.933273705	2.160697962	2.372209381	6.418350847	4.83680956	5.829479626	2.774889265	3.335247435	3.468639646	2.735444714	5.778125016	3.047447442	1.164134171	3.591511727	5.592023948	0.839055476	1.914284298	5.293719896	6.137338763	0.45442191	7.99199204	2.514632736	4.452414349	5.655728177	4.804366723	3.653470029	1.958640869
TCGA-DD-AAVW-01A	non_MVI	2.465604786	2.419494946	4.207948632	7.691980306	5.891242958	6.243317981	3.686155342	2.810378909	3.267320351	6.012794721	6.416129779	3.03306403	6.984692212	8.486371535	2.065225583	3.890547081	2.049294595	3.859105908	3.255135989	3.743033133	3.197935915	1.142719064	3.282331883	3.162943676	6.74583486	4.012209081	4.509678564	4.499682643	3.316216284	1.630730647	3.3210971	5.498323286	3.804243981	2.193016744	3.905170947	5.494941532	0.68298689	3.725254701	3.991649802	5.742745843	2.437371539	8.588859066	1.669488306	3.973651694	4.685936361	4.390250806	4.041570243	1.908079671
TCGA-DD-AADF-01A	non_MVI	3.738178318	0.332308492	2.819574573	8.170308089	4.862280338	6.209851552	3.725176062	4.613033682	3.1597249	4.342023677	6.777560279	2.541895652	5.978080668	6.255499198	1.07009457	5.622909363	2.633368243	3.301773399	3.179695789	2.12353995	1.238227267	2.178032571	2.404475923	2.691065322	5.986202145	6.581129329	5.60389604	2.829135139	2.915758483	1.831232659	2.907759928	6.305915762	2.85215444	0.472726045	3.105396388	5.498323405	0.461794079	0.781713194	2.650194732	6.157293546	0.225651575	7.055807288	2.220515893	5.44055076	5.601966645	4.653661257	3.132366892	0.887960578
TCGA-G3-A25Y-01A	non_MVI	3.68369068	3.540197923	4.591011178	8.457862606	6.12620781	5.208695034	3.130575434	0.34808489	2.355180338	5.466057983	6.627529724	3.755584903	6.807454589	6.836692887	1.860018443	5.032450651	3.101335183	4.0015615	3.7412071	3.453463775	2.824639423	1.724613057	3.267845105	4.30897221	7.282737455	6.276668985	5.603615037	3.584015997	3.724498369	1.195935545	4.166879392	6.703925961	4.302751969	2.205059641	3.764011919	6.02446987	2.0147505	2.599484954	4.46640631	5.726791397	2.883395514	6.329515236	2.496320166	5.296982741	5.912802666	5.465882513	2.763403773	1.978500299
TCGA-2Y-A9H7-01A	non_MVI	2.850050819	2.295126076	4.008304475	8.250153121	5.340223135	5.615342985	3.14879666	0.460885305	1.644298776	5.323532363	6.168473252	3.05344058	6.460742015	4.605426367	1.229421591	4.831379782	3.47278965	3.212556733	2.084546472	3.277109073	2.388503189	3.830972426	2.038843395	3.172521344	6.142526495	5.156522533	5.086474295	3.303666208	3.557312837	0.537286528	3.241374761	5.784616598	2.879758287	1.252810644	3.518147175	5.661509548	1.775536992	2.439860506	4.056819398	5.555307104	1.529521321	7.205792463	1.022588191	4.094806226	4.879634319	4.628943418	4.413728029	1.507805477
TCGA-NI-A4U2-01A	non_MVI	2.65413419	2.226004041	2.206894891	6.713202483	5.009838056	4.946550308	3.359019119	4.369083079	2.929442433	4.840485842	5.278605684	1.929376126	6.66368334	6.225812935	1.15505026	4.609204033	2.334215432	2.226567331	3.923037406	3.176932381	2.269081062	3.985375074	2.177612011	2.199341893	6.042007093	4.146923039	4.221460015	3.802307604	2.5134423	2.167586368	3.775954465	4.832324537	1.860460038	0.591120892	3.339229847	4.466486349	1.026264143	1.449598825	2.878918294	5.290224497	1.095296252	8.873052202	0.561922042	4.003911928	4.604933908	3.186520595	4.256537155	0.817988459
TCGA-WX-AA44-01A	non_MVI	3.561014005	2.177588482	3.986676084	7.565590709	6.033403407	6.136551727	3.171373608	2.528198929	1.243881372	5.652863844	6.090369282	3.211156411	7.008107876	8.687494311	1.763083557	5.036527536	3.142727363	4.235350313	3.330823646	2.311252876	2.238627562	2.343529342	2.43010404	3.212735407	6.344437765	5.535594319	3.987294803	3.738773396	3.099902439	1.489719531	3.566423937	7.714048681	4.261909581	1.154924687	3.475934553	5.806606097	1.925034916	2.276754841	5.277825107	5.79399234	1.980439972	6.917648672	2.22485607	5.884010204	5.472416206	5.822081388	4.143325042	1.742301217
TCGA-XR-A8TF-01A	non_MVI	2.136275157	2.143346578	4.537782176	8.979807498	5.278866573	4.572401811	2.823224846	1.189996777	0.949781059	5.937319182	6.471518892	3.211868448	6.61503012	6.467910055	1.606164943	3.809642988	2.989501291	3.489698649	5.429557281	4.231478814	1.21624278	3.510253469	1.804890963	2.434643169	6.251392335	5.25808617	5.679594381	3.63553939	3.587474643	4.039198495	3.665413914	6.319979348	4.434042882	0.821199911	3.685211566	4.681537752	1.885665812	1.29155138	4.645086445	5.718088746	2.822276465	8.392968604	0.776886079	4.529405029	5.879907372	5.214836805	4.047325947	1.629550922
TCGA-G3-A7M6-01A	non_MVI	3.725083094	2.714624745	4.731740724	9.104792933	5.684672371	6.172409126	4.436573576	3.299763198	5.59854681	5.470824317	7.165095951	4.708924582	7.301898611	7.087573985	2.755635444	4.365204781	3.657037339	4.778578696	3.786525731	3.240344475	3.097143291	2.349347785	3.187737947	3.805599317	7.9697393	6.783424866	4.867773889	4.411464942	4.256628291	1.419434135	4.447208176	8.124858822	4.499328981	2.353360191	4.493647054	5.592776594	2.413133587	2.622947763	5.366147762	5.447827592	3.780716974	6.473365979	3.32740674	5.889592056	5.746344417	5.758696097	6.152184742	2.34229925
TCGA-DD-A73A-01A	non_MVI	2.32507046	2.348704709	3.715794711	7.019563968	5.041263629	6.364550148	4.096774441	5.486946491	1.233317891	5.168674466	5.635239915	2.493593732	5.534009913	8.571674009	1.689039593	3.407596919	3.030623271	2.825160691	4.038505516	3.410903488	2.164873666	2.282342385	2.018304427	2.917965295	5.989772264	4.909430687	4.337425327	4.076983664	2.518844324	0.609293155	3.192485646	6.150965975	2.784098413	0.697560051	3.167368714	4.983085686	1.079184817	1.785956554	2.975973151	5.350700791	0.457655091	7.936049432	1.385663719	3.840658346	4.932180748	4.074855542	3.819248819	1.759508114
TCGA-UB-AA0V-01A	non_MVI	1.937217096	2.054955285	3.121980453	7.346202156	5.095474784	4.765612941	4.191144056	5.842970821	3.360497684	5.43710764	6.040998532	2.649886651	5.574465033	7.027579118	1.925677391	3.049150911	2.649062007	3.309325784	4.119790007	3.583718471	2.586064838	0.812701985	2.833110416	2.9445461	6.308683491	4.319011027	4.08456313	4.175517723	2.907380229	1.745754893	2.405327915	5.582816661	2.460495763	1.184483284	3.465870134	4.734110263	0.966236773	2.238194102	3.340583493	5.298322141	2.048078569	9.142167549	0.414327495	3.975665462	4.821604308	4.08885536	4.087023083	1.316666157
TCGA-DD-AACD-01A	MVI	3.156479599	1.614479928	2.161839155	7.874730366	4.406767052	6.819215071	3.757083626	2.755203872	1.011047955	2.986663052	5.007110056	2.004409841	6.012261785	9.922791404	0.755828942	4.017214225	3.015341582	2.198095093	3.314345301	1.963225271	1.336250664	3.801229559	1.093471102	3.119945326	5.474965827	5.492381854	5.807480303	3.217800233	2.120275746	1.296831929	2.462257913	7.102584672	3.138064185	0.656737926	2.534445075	4.664684224	0.547109653	1.968257833	2.463796617	5.786127813	2.111374432	7.365990648	1.017763016	4.785211538	5.156982355	4.549374411	3.199796478	1.054423865
TCGA-DD-AAE2-01A	non_MVI	2.265375008	2.800891029	3.377009798	7.719935766	5.310472965	5.337812504	4.74771388	6.696043804	1.359365904	6.277024005	6.711339569	2.976911134	6.655807312	7.720237443	1.587783614	3.465927942	3.291673971	4.873589852	3.953288497	4.333196888	1.927716303	4.070835221	2.956314015	4.042064933	6.564630548	5.166917827	4.477191339	4.60752724	3.189783332	5.026447301	3.071967834	6.361980395	2.55686821	1.797029381	3.375495538	4.982541853	1.598024372	1.782320794	3.475316191	5.623938575	1.119453949	8.698580452	2.082898673	4.330364425	5.382013525	3.954540661	3.761346284	1.555693251
TCGA-2Y-A9H4-01A	non_MVI	3.308618575	2.921393154	3.72022461	7.361364859	5.120603356	6.651078336	4.70749147	5.594673747	2.725424356	4.168046641	6.942023044	2.334674026	5.960227736	9.149091991	0.740662516	3.830678291	2.710123449	3.129492806	3.489186092	2.699043042	1.710817349	4.384678422	2.375920548	2.350901788	6.318436144	6.225103847	5.552553781	4.155908323	3.8894075	1.434397278	2.920556597	6.759071307	2.475995147	0.605951214	4.008095696	4.857880276	0.797034328	1.416348844	3.325870563	6.182213731	2.22381362	7.578727085	1.906928727	4.595624332	5.179307141	5.068488788	4.018365577	1.940843217
TCGA-MI-A75H-01A	MVI	2.798329027	1.958771544	3.096992255	8.144562424	4.780882969	6.722459906	4.207951701	5.272364855	1.022785257	4.55253205	6.365866536	2.761519199	6.444615262	8.268362778	1.602439991	3.852262141	3.85069896	2.702461811	4.518700439	2.037906411	2.772418453	3.612062327	1.631410252	3.676260049	6.101450638	5.083148752	5.268053864	3.650689402	2.782643997	2.757936329	4.12806371	7.028707029	3.722804744	0.767959188	2.889067165	5.696866604	1.036531286	2.066656978	3.818721811	5.951744535	1.012207484	8.286845044	1.401304354	4.989623461	4.991680941	5.455528844	2.286290981	1.781859415
TCGA-DD-A1EJ-01A	non_MVI	2.68399298	2.666954163	4.658252896	9.332991339	5.494914638	5.756510978	4.124035937	1.408041774	2.372561678	5.681804469	6.50870868	3.062714133	7.836052395	6.464853852	1.913421637	4.003891166	3.486856092	3.994668022	2.096658342	3.069789607	2.999455474	2.635385634	2.485291494	3.640332359	6.949091069	6.051281969	5.377132718	3.602338418	3.883169764	1.553193692	3.630044101	6.715924875	3.202498207	1.73896118	3.830574836	5.500335537	1.488608648	2.735321232	4.279648989	5.667966378	1.252548809	7.83008018	2.878726428	5.022555478	6.510301964	5.148656186	5.371849482	0.991881509
TCGA-DD-A1EJ-11A	Normal	2.105011435	1.93924879	2.666282138	7.309416004	4.91816741	4.20686403	4.147573198	5.40642857	2.789914125	4.733752576	5.696770194	1.990324578	5.728113593	7.267929456	1.607079062	2.885114788	2.749359936	2.97373251	3.828951739	3.449136524	2.056203532	0.099582083	1.937051469	2.727613673	6.050422888	4.273109905	4.439944888	4.351764606	2.656274107	1.689670504	2.687738309	5.413884499	2.657405915	0.679917769	3.168007114	4.721479847	0.868996639	1.944987335	3.043497361	5.365516439	1.085433235	8.891521316	0.213390939	3.697830792	4.689200383	3.639384066	4.484929955	0.900726878
TCGA-DD-A4NP-01A	non_MVI	3.039091694	1.545212198	2.856712023	7.459163382	4.946027391	5.273751949	4.414371698	5.210948147	3.551742605	4.508358026	5.929430129	2.248044766	5.971053013	7.335032091	1.442315183	4.42585327	3.659022255	2.877496077	4.815197887	3.464039585	2.577586794	3.37194256	2.309660352	2.911344191	5.93660738	4.659600921	4.24441219	4.482713527	2.77681616	0.431776074	3.177677156	5.75147591	3.578090577	0.656411715	3.437999623	4.635857684	0.602304291	2.245201072	2.639660011	5.316471837	3.387095883	9.152520823	0.296172553	4.238629618	4.619471499	4.149587443	2.336710395	0.977454972
TCGA-GJ-A9DB-01A	non_MVI	3.339888241	3.642739337	4.166829517	7.670498832	6.100253101	6.986733134	4.337066094	3.946597533	2.212595852	4.506731337	6.929838391	3.732782872	7.728727353	8.542258416	2.258046559	4.364734274	4.462124853	3.554079597	4.457486953	5.294026747	2.295765412	2.30100481	2.602110862	3.362552086	7.009674813	5.599515377	5.198336367	4.401152327	3.93988285	1.987908104	3.911281028	6.391399083	3.375684675	2.160175198	4.443623996	5.356898598	1.094627017	2.28505861	3.755865237	5.603220943	3.807970768	8.674889189	2.567707243	4.598959635	5.588745417	4.891607022	5.045340667	1.841015873
TCGA-G3-A7M7-01A	non_MVI	2.930112429	2.657239909	2.71171171	7.71673542	4.962419957	8.104412126	3.948035792	4.345874444	3.950685398	4.060461233	6.492843732	2.859958945	7.013231588	10.2936705	1.010665246	3.835799438	2.600617863	1.934533613	2.782468744	2.690726855	2.522465082	0.230727156	1.759472492	3.181260059	6.311211337	5.869267887	5.164960522	3.396844644	2.745648972	1.095712905	3.182102844	7.569378966	2.696778127	0.880931682	3.098763775	4.879641635	1.210098591	1.463356128	2.469339911	5.651842854	1.111212888	8.77562177	0.57032621	4.068577921	4.981591206	3.835086322	4.15523775	1.299550329
TCGA-FV-A496-01A	non_MVI	2.919490139	2.011772618	3.011480377	7.499197465	4.857432214	4.63632858	4.110888623	4.484350837	4.353959125	5.315652848	6.140735993	2.602888715	6.204424592	6.209444437	1.420229723	5.362930569	4.03835493	3.120759246	2.559071354	4.06534778	2.732714649	2.121711687	3.071409213	3.515115522	6.905727131	5.784639059	4.669591624	4.344207836	3.203989868	1.248360418	2.929780197	5.947543208	2.68874852	1.031033297	3.597888335	5.599819056	0.838178578	2.461281425	3.401676075	5.145104686	0.561132055	8.18538922	1.113574465	3.999951524	5.212911608	4.581693861	2.95277146	1.241133533
TCGA-BC-A3KG-01A	MVI	3.735505424	2.220288825	3.643561653	7.955741418	6.351615379	4.529779554	4.380956431	3.407280248	2.909552787	5.54454827	6.475567445	3.123033376	6.357850486	5.572747964	2.53154873	6.196449429	3.263397353	4.756349634	4.338307798	4.357102822	3.089333132	5.664310672	3.082143716	3.784600466	7.211465157	5.987458945	5.601540605	4.550587899	4.115941572	0.888984721	4.217146564	5.63247938	3.604101454	0.356354244	4.375392832	6.232131842	2.696472236	3.100592568	5.970622374	6.550953241	1.105909675	7.729915154	3.27361842	4.826579207	6.266413453	6.561770197	3.761869301	2.265188665
TCGA-MI-A75E-01A	MVI	2.893835185	2.682494445	2.913057334	7.809176231	4.979276459	5.205378157	4.722113582	5.906085584	1.987094653	4.144460957	6.061220756	2.621510408	7.118999393	8.812522746	1.177496133	3.713242807	2.949550764	2.681510867	3.774186542	1.842770203	2.086197072	1.971981192	1.911655644	3.390083259	6.484611791	5.122276834	4.596363511	3.805486569	2.817134357	1.69714924	2.721656742	6.035956967	2.846366668	1.271478697	3.133241417	4.738122338	1.480249827	2.03218266	3.612364352	5.453952135	1.627565477	7.861096203	1.205189598	4.458279039	5.194612604	4.608722747	4.488762337	1.499556184
TCGA-DD-AAEI-01A	non_MVI	1.749638713	3.040816641	3.458571599	8.369749238	4.811241074	7.078712333	3.111890896	5.388907443	0.565363743	4.576486794	6.27911851	2.412723793	7.116912029	9.766867833	1.232549768	2.797981041	2.278338333	2.909289753	3.249477212	3.675052238	1.769253899	2.136175156	1.709651001	3.083082564	6.087845079	5.240127036	4.481694994	2.990881328	2.509336967	1.840524433	1.074328747	6.896999309	2.322995652	0.61969159	2.619798254	4.443779989	0.911468917	0.964287984	2.76151904	5.017198913	0.580732572	8.399767934	2.240473602	4.373181147	5.012372999	3.363201375	4.356167717	1.020326331
TCGA-DD-AAVU-01A	MVI	3.317209366	1.243323146	2.766229386	10.09617599	4.735219397	7.851387095	3.699501489	0.584352125	3.562552321	4.486722487	6.72379691	2.703029937	6.953398552	8.371667472	1.532302609	4.166737195	2.7774347	2.720604131	3.003281505	2.246001028	2.119355296	1.986985074	2.896378924	2.39078276	6.490962418	6.260849205	5.915923048	3.115019793	3.37572689	1.279243942	3.424135929	7.119883546	3.464472494	0.926803169	3.55564465	5.601779366	0.792188423	2.262345664	3.166497649	5.671628162	1.917613191	8.849804194	1.401811331	5.638413458	4.994803236	3.933199694	4.637585353	1.757060133
TCGA-ZP-A9D0-01A	non_MVI	2.279424014	2.982396199	3.82423245	7.459847073	5.272421742	6.113094129	3.871222993	2.953779842	1.295883593	5.192678091	6.471644652	2.759101644	5.569737966	8.523245658	1.505944133	3.891747114	3.854943043	2.861113543	4.559815273	3.956307195	1.669654696	2.346714378	2.37301566	3.694387403	6.712648274	4.862936329	4.242458526	4.769796024	3.04056223	3.182298409	3.234568158	5.627598731	2.81396506	1.014357558	3.684762438	5.020375476	0.716013446	1.944355128	3.933456811	5.579690091	1.817877056	9.8772644	0.607297607	3.990123106	4.421134355	3.931537207	3.444666809	1.198363587
TCGA-DD-AADD-01A	non_MVI	2.220842312	1.783234322	4.486826706	8.62941965	6.053039204	5.517619643	4.957187816	0.994742872	2.157647019	5.579763083	6.819986102	3.271526702	8.294609156	5.98922759	1.973887594	1.015773575	4.207979957	4.25414875	2.059205926	3.914633277	2.96333097	2.899236736	2.379573764	3.666545442	7.036194532	5.528612916	4.638007177	3.452291493	3.973658981	1.063015625	3.570805112	7.497581645	4.356517445	1.728841112	4.182975381	5.477533945	1.748097648	2.460783498	4.973330546	5.556902598	0.880274682	8.411556129	3.029665323	4.079457987	5.793697244	4.901828973	5.470828046	1.517462086
TCGA-WJ-A86L-01A	non_MVI	3.123899562	2.059997086	4.708600086	7.430856198	5.628077384	5.455226919	3.822127517	4.983643071	1.152473664	5.454679809	5.938157027	3.261586564	6.355081088	8.132237503	1.975010905	4.258237485	2.418117597	4.190228266	2.441097548	4.26590411	1.883425433	2.907704733	3.156311861	2.319598184	5.830989086	5.275923864	3.610561298	3.925158338	2.388722497	1.180973321	2.879435743	5.715939734	2.395072222	1.643945988	3.564935578	4.643792219	1.415711023	1.144661137	4.354180188	5.010201076	2.312346502	6.077350317	2.16118405	4.610936222	5.649075368	4.593228294	3.712942524	1.47710495
TCGA-DD-A1EE-01A	non_MVI	2.377509096	2.538964444	4.244116125	7.481926267	5.772346862	6.566488578	4.727219309	3.449526254	1.410038513	5.442702813	6.77872191	3.370167307	7.450110555	8.319927397	2.184359464	3.593968376	3.649398669	5.057785147	3.647387556	2.683599235	2.739952153	3.046679933	2.091383937	4.29738097	6.918040698	5.384246886	5.496464214	4.347948926	3.550834673	0.953285748	3.86227467	7.356845044	4.058120219	0.975753753	4.349577626	5.108430201	1.310492255	2.663996124	5.080080713	4.979557191	1.243095039	7.836396123	1.513489493	3.715013235	5.458945038	5.377205746	5.679591615	2.138543667
TCGA-DD-A1EE-11A	Normal	2.167926135	1.936758271	3.035389312	6.882036795	4.610715948	4.714023557	4.627674082	5.694406539	1.888193765	4.671166473	5.701406358	2.507043665	5.952587598	7.381788366	1.80531162	3.184637861	3.139929566	3.25643614	3.932810394	3.50540471	2.307101696	0.220987887	2.103180009	2.54981407	5.915934407	4.073669936	4.088373046	4.222584009	2.309211004	1.766988377	2.317403486	5.578758196	2.86060938	0.809867611	3.055155163	4.362656769	0.769964746	1.961540132	2.869400606	4.834016631	2.04313814	8.791048612	0.141941015	3.586763722	4.592442727	4.064753435	3.947895593	1.106437721
TCGA-DD-A4NN-01A	non_MVI	3.253943025	2.589609587	4.207215357	8.851626078	5.57295142	6.564347782	3.21677273	2.744130081	1.779066779	4.978131621	6.768212949	3.957431119	7.097258922	6.213219773	1.902443163	4.374746159	3.249229631	3.689509832	1.300258506	3.777419956	2.238914892	1.559466776	2.590795339	2.502372503	7.264674619	6.030921986	5.688866493	2.422479469	3.783322543	1.6998658	4.35634726	6.474884803	4.177428077	1.299810605	4.167306634	6.010058967	2.556283068	2.315070269	4.933365049	5.703289605	2.18540348	5.499656434	2.335274539	4.73474462	5.375403661	5.169313041	3.361755019	1.511882086
TCGA-DD-A1EF-01A	non_MVI	2.286465574	1.78003831	5.055753063	8.288624694	6.160048581	5.558273918	3.83524397	0.366164229	2.464454826	5.281540589	7.076220298	3.975008725	7.670417524	6.243365348	1.586839517	2.707653166	3.084291406	4.523103663	2.121040591	3.319895068	2.545399614	2.721983369	2.37889447	2.796934832	7.069060647	6.283608476	3.610683091	4.150014548	3.30437471	1.447090164	3.260550952	7.594960974	4.531040564	1.79234831	4.18120823	5.341518561	1.29524887	1.770021304	4.347412851	4.945592155	1.391929676	4.950502249	1.951930177	4.681953249	5.585402277	4.51709039	4.346530743	1.635960513
TCGA-G3-AAUZ-01A	non_MVI	3.204086678	0.359588013	2.40698298	9.281380949	4.580365701	6.80848498	3.800887372	5.994396052	1.288494971	3.93340709	5.944543026	1.982131216	5.935969439	9.507199753	1.217199154	3.476958277	1.793348149	3.231480644	3.356785952	2.255332162	1.038773685	1.371585968	1.74262707	2.390904471	5.719903268	5.63156818	4.564457853	2.348149644	2.632557902	1.678494385	2.318145466	6.885522044	3.139298156	0.931550622	2.688259619	4.744510136	1.741879218	1.19528278	2.509497479	6.045054991	2.178090026	7.307117213	2.69199948	4.98526791	4.960063033	4.268658796	3.390409173	1.35934876
TCGA-DD-AAW1-01A	MVI	1.800264691	1.082794391	3.810789455	7.400520441	5.208267901	5.319661967	4.851818941	4.693474116	1.885766768	5.364076313	6.229346972	2.965748412	6.626288815	7.317514359	1.630496772	2.997732484	3.701399809	3.475055729	4.222383007	3.320324546	2.278882866	2.605179843	2.759297597	3.261604623	6.096557975	4.268354042	3.967343219	4.409980217	2.539033559	2.657814227	3.395849221	6.310768759	3.941307697	0.882072098	3.338523447	5.347078188	0.784160098	2.689624732	4.08682031	5.029022511	0.392587351	8.340676427	0.592761423	3.886028161	4.655749701	4.506751842	1.638391528	1.943219502
TCGA-DD-AADV-01A	non_MVI	2.670194756	2.506233856	3.873708091	8.331922357	5.645322055	5.426810706	4.907149491	4.13154168	2.350968256	5.551326725	6.821553578	3.054132412	7.225490394	8.34330061	1.472894964	3.831393243	3.066123217	4.08889354	3.88139959	4.602241046	1.970515869	3.369265798	2.407896273	3.096738817	6.923717322	5.519733559	5.191870515	4.162950793	3.516288695	2.961109976	3.991904746	5.85690491	3.788217799	1.256635085	4.350946214	5.261537701	1.298933637	2.070644394	3.718116985	6.125748194	3.27592622	8.907066428	3.088774359	4.1056359	5.575412587	5.387919945	4.662109269	1.768738539
TCGA-G3-A7M8-01A	non_MVI	1.95915035	2.287754161	2.812953718	7.16907077	4.853693936	5.59653273	4.196947695	5.539775548	4.156614868	4.020605585	5.707721483	2.282694592	5.917925531	4.571439091	1.38725667	4.702886546	3.446114174	3.027652691	2.677191416	3.000921347	2.355710753	0.940163658	2.653207119	2.967878279	5.976321188	4.460801235	3.938970179	3.233016365	2.519124678	1.897362322	3.043088653	5.639853176	2.185743174	0.716584054	3.159931095	5.008925153	0.499988793	1.707451124	2.762440176	5.396551719	1.781229751	8.831379336	0.766684248	3.663056845	4.964292424	3.670254026	2.040949404	1.126022327
TCGA-ZS-A9CE-01A	MVI	2.284318255	2.421006321	3.671803309	7.539766648	4.269253825	6.773178699	4.67159565	6.822082309	0.83078675	5.636283329	6.191083169	2.492954121	6.915498677	7.393529246	1.666973032	3.979275317	3.552601412	3.386625505	2.564082958	3.367433619	2.08115048	2.401518423	2.292664678	2.84698366	6.105093832	5.238176827	5.012198747	3.800813307	3.062401359	3.345688211	3.492735534	5.367429987	1.784256246	1.38588784	3.398174746	5.04031189	1.692529728	1.094587512	3.167174201	5.518782152	1.16604124	8.333307937	0.981312772	3.840548799	5.273164411	4.026462099	3.657569712	2.105532328
TCGA-CC-5263-01A	non_MVI	2.632567392	3.09980926	5.368255845	8.846788066	6.8249176	5.169611635	4.9840591	0.445016868	4.343143146	5.750991194	7.895179261	4.03340093	8.408125097	7.223210751	1.785019087	5.947029472	2.832596404	5.09389917	3.618139737	4.552103733	2.526623362	3.76249463	3.350884649	3.83166935	7.867479291	6.325366779	4.014170738	4.471363288	4.170743061	0.310247728	4.133781792	6.734155867	3.584381069	2.059202416	3.622149274	6.055847659	2.451186437	3.181237863	5.162839345	5.349697425	3.143277123	6.161853864	3.848325017	5.103344907	5.924416009	6.07293459	3.78886546	2.204306469
TCGA-DD-AACJ-01A	MVI	2.777989959	1.734544713	3.780799786	9.754183808	4.719339802	6.805636693	3.699264993	4.281107997	4.675593064	3.732263972	6.523652779	2.250045753	7.068627238	8.520235325	0.991425228	3.337774004	2.746844859	2.447877931	2.799446478	2.329934495	2.264143528	2.285576837	2.693738028	2.770944076	6.110412697	5.979479054	5.935305835	3.005037362	3.499555945	1.221948837	2.763059018	7.382721473	3.264365956	0.75204433	3.352027074	4.850568868	0.739733561	1.54519743	3.205174781	5.574835813	0.447714426	7.400757381	0.610269195	5.039123972	5.536271657	4.767514917	4.822108211	1.111200252
TCGA-DD-AADK-01A	MVI	3.121399452	2.282522966	3.456016493	7.332458966	4.806876349	7.48258802	2.809585847	4.134020052	1.887919918	3.849174665	5.785905754	2.545365303	7.377779426	9.072425937	1.469979629	5.159165904	2.666346629	2.871591607	2.479294372	3.363832738	1.684269424	1.428943478	2.26009543	3.296091746	6.282606714	5.191179042	4.356882606	2.833167625	2.153150809	0.877157683	2.887395077	6.513787083	2.694882117	1.776112542	2.447471559	4.912153909	1.546119442	1.307825834	3.353041355	5.329611276	3.166726981	7.998058892	1.968658655	4.394096438	4.509252873	4.636514369	4.91577552	1.03389153
TCGA-XR-A8TE-01A	non_MVI	2.703645264	2.088299995	4.723255221	8.110893705	5.564629929	5.128527376	4.051196054	2.320712388	1.560481937	5.46847604	6.474610342	3.711035668	6.695330485	4.385900563	1.673288596	3.997127426	3.812789048	5.119412205	3.747153615	4.347005679	2.847948138	5.682556218	2.132616014	3.56237011	5.849593739	5.308101934	4.569527796	3.919858237	3.214419689	0.61670614	4.306319717	5.89962355	2.801561242	1.00145444	3.397571602	4.832989135	1.47052951	2.657775808	3.973562765	4.872136882	3.65678013	7.706148694	1.171964857	4.224746227	5.793336612	5.803283381	3.072084604	1.594738171
TCGA-DD-AADP-01A	MVI	3.015972098	2.548328384	3.428212516	8.651326492	5.345474453	5.948783846	3.496176603	0.236143099	2.011255745	6.068238814	6.829863787	3.378484645	6.78725151	7.116064764	2.076494753	5.209954938	3.004917607	3.748045835	3.158800321	3.610891775	2.342636853	4.054308366	2.923371584	2.740150135	6.371322952	5.252088517	5.040294997	4.935785452	3.157318105	1.907036366	3.43193155	6.602165311	4.056672882	1.079757082	3.890863122	6.503452024	1.672981869	2.390567859	4.426445876	5.903390757	2.461871018	8.524116931	1.335219578	4.642736125	4.821056821	4.656615063	4.809840013	1.329134301
TCGA-HP-A5MZ-01A	non_MVI	2.890623138	2.83516662	3.621987173	7.071968422	5.178709991	6.500779941	3.321761701	3.634771092	2.658993352	4.649906482	5.53639613	2.924141042	7.602052515	9.449773098	1.458943237	4.328521107	2.629907809	2.703731319	3.286803588	2.672076997	2.491579872	0.934504944	1.800387992	3.138622484	6.632707736	4.643376697	5.133728756	3.253324576	3.17128368	1.273556806	3.143858101	6.828679519	2.720861289	1.468197815	3.480856052	4.848446089	1.391872982	2.22368444	3.765996063	4.977620198	2.383880109	7.659825253	1.211274444	3.978937954	4.891089884	4.236757362	4.007301126	1.451391173
TCGA-DD-A4NE-01A	non_MVI	2.390924249	2.456382906	3.411114495	7.686633535	5.495456771	5.485756067	3.803788681	5.102441951	2.333568391	5.766315208	6.525145532	3.197817756	6.358399856	7.510158167	2.139418123	6.504151126	3.2917194	3.799407655	3.387445978	3.441946117	2.225310829	2.724149915	2.618572535	3.730974431	6.969602086	4.553051222	5.145042989	4.665289513	3.541983462	3.508594809	4.053575671	5.854245135	3.364658041	1.865608358	4.002315055	5.724711706	1.443053445	2.787736061	3.672041457	5.428883225	1.05883323	7.523360033	2.055033889	4.55513119	5.363297212	5.042181807	2.500116082	1.163431117
TCGA-DD-AADI-01A	non_MVI	4.120885389	2.168993505	3.716611344	9.915923285	5.437507744	5.829732753	2.744438195	0.901073306	2.265329954	4.521521529	6.41445333	2.437341231	7.151410452	9.011931538	1.452053597	4.391444348	2.494413948	4.041047803	2.649933976	2.549021067	2.577260011	1.077381541	3.283523353	3.300307756	6.946048387	5.59332029	5.803527412	3.140832513	3.28227336	0.926992303	3.571478617	6.935428019	4.070189823	1.155177489	3.491531527	5.842126381	1.47084059	3.59947165	4.338250477	6.572311534	2.078135147	6.199924153	0.798792932	5.556391782	5.32982472	4.68796426	3.68877109	1.668233179
TCGA-ED-A4XI-01A	MVI	2.534373573	1.653686784	3.605842825	7.11142933	5.399375416	5.366861606	4.737316021	4.374698505	2.419079736	4.688163437	5.693312948	2.877467173	7.260330276	7.103506203	1.436029596	2.579616222	2.948271541	3.548077413	3.147501845	3.019686254	2.393800574	1.807143479	2.27789819	2.728900253	6.523895707	4.568915838	3.418428142	4.570120543	2.820786026	1.80938158	2.83480045	6.06636018	3.388879672	1.010394677	3.676954236	4.528218655	1.372043479	2.505912409	3.358651454	4.643267602	2.222779157	8.778063762	0.755947604	4.217011703	4.853782769	4.463361494	3.749606278	1.367099236
TCGA-ZP-A9CZ-01A	non_MVI	3.018887285	2.814010853	4.072490193	8.269013919	5.511343166	6.354774295	3.798209474	0.794361734	2.348527502	4.848219709	6.95966457	3.436980207	6.206766641	8.267792667	1.581133292	5.62746996	3.242376937	3.132682082	3.547560841	3.399915126	2.650899369	3.457951033	2.729610943	3.213614721	6.886375523	5.42370826	5.379179452	3.529835224	3.717711702	1.19759531	3.624272591	6.077135514	3.411412826	2.259411617	4.011016607	5.576450662	2.029178814	2.398508967	4.320651613	5.729557425	2.439806504	8.090077407	2.169707531	4.531194847	5.875073848	5.203994719	4.490028116	1.643368255
TCGA-BC-A10T-01A	non_MVI	2.635863575	3.191324815	3.379354958	8.724106121	5.078290177	6.390743905	3.765715402	5.983779014	2.28592391	5.320749108	7.315943856	2.636340314	5.685965194	7.862830067	1.534054576	4.042053962	3.058431062	3.470953744	3.572421415	4.338120993	2.244400638	4.307345678	2.21330657	3.818055117	6.806980751	5.084289607	4.153024783	4.959395559	2.700355887	2.265333539	3.335731939	5.886376293	2.980293976	1.527045012	2.92111019	4.730288345	0.46722259	1.461524312	4.083527103	5.4155046	2.704375803	8.048545037	1.576954832	4.055878394	5.28036295	3.55855692	4.920142984	1.505010579
TCGA-BC-A10T-11A	Normal	1.682930659	1.50916897	2.056291825	6.839655316	4.541601972	3.582091608	3.854934876	4.695703627	2.490665627	4.711237551	5.57898713	1.59248341	4.646607287	7.093682128	1.21077917	2.542919317	2.632736554	2.641560294	3.906172807	2.561446655	1.419488762	0.752358894	1.660157606	2.379380522	5.588073514	4.023755114	3.495617408	3.647305743	1.957454647	1.43389594	1.828895859	4.756491221	2.980675145	0.67144993	2.555663586	4.276894895	0.447016337	1.154097458	2.960542649	4.864847844	0.862533155	8.38239596	0.166277391	3.397615167	4.338133373	3.373794199	4.165206229	0.489459244
TCGA-G3-AAV3-01A	non_MVI	2.637486251	2.050758812	3.836745297	7.712111238	5.155149036	5.98641712	4.486273456	2.78960667	2.048497525	4.883352882	6.326700326	3.168985143	6.966910867	7.555470622	1.521194706	5.014663833	4.295661003	3.268065858	3.937898966	3.651107766	2.667436387	2.928531403	1.993647583	3.463206192	6.366925313	4.951166534	4.417887118	3.760315018	3.234409114	0.4770054	3.032447127	6.717995005	3.897385851	0.786567216	3.548509616	5.617735508	0.639407619	2.197029469	4.060244471	5.117402025	1.484977657	8.943953733	2.358129547	4.766377492	5.271360164	5.026981301	3.301228382	1.80644165
TCGA-LG-A9QC-01A	MVI	3.592219409	2.78047821	4.283086369	7.213501023	4.958125909	5.695368472	4.414354299	0.216714171	1.443454006	5.273278615	7.1867294	3.608941607	7.040458381	5.81227082	2.114774005	5.247134186	3.972602209	5.062997542	3.870580634	1.576758603	3.709646222	4.768224001	2.549486481	3.167501335	6.425606241	5.565519017	5.867640416	4.544852796	3.856566465	0.326975074	4.786745629	6.167749379	2.480932738	0.718223468	4.589835094	5.665027638	0.868996476	3.238565881	4.386741632	5.39216068	2.480865221	8.562419025	1.52499156	4.502572169	4.593416838	5.163321436	2.878391817	1.801948865
TCGA-BD-A3EP-01A	non_MVI	3.699016343	2.805764702	4.015307747	7.902476151	5.433227134	5.312291148	3.607404561	1.977067147	3.871098364	4.775887273	6.686466288	3.687921336	7.520578508	7.649096076	1.485005713	4.351198566	2.83476661	3.273707821	2.836070841	2.861812842	2.824021673	1.386295723	2.545554471	3.817236182	7.068331715	5.734505875	4.994482052	3.751496405	3.27073558	0.611786517	3.812695919	7.004479394	3.179261165	1.928843022	3.644424829	5.23066327	0.957538044	2.701657856	3.574811974	5.177857862	2.36598375	7.945014061	1.454201524	4.845511013	5.537983506	4.914766031	3.874598826	1.784671231
TCGA-BD-A3EP-11A	Normal	2.211238296	2.344888885	2.856466773	6.963789911	4.939661677	4.589787552	4.144423126	5.369059371	3.82813096	5.081494228	5.978169485	2.223701412	5.373395502	5.167305871	1.459188529	3.111774771	2.52744858	3.096181162	3.817486136	3.728919265	1.746712936	0.304810303	1.548110044	2.618107831	6.189552433	4.569961993	3.862467199	4.090617206	2.495378379	1.057855801	2.351591503	5.494513975	2.59286194	0.639534769	2.855263	4.320531419	0.76799341	1.357388558	2.954757384	4.877464393	1.572009199	9.056075281	0.283974178	4.359580674	4.572072903	3.851170967	4.517917166	1.080582179
TCGA-G3-AAV1-01A	MVI	1.765220089	2.5954763	4.394724985	8.208010533	6.070912151	5.753444694	4.398463603	3.219979816	4.17144522	5.194686471	6.605653428	2.941337846	7.09925813	7.778441997	1.712478547	3.392926981	2.777351553	3.272996702	3.781328267	4.068748848	2.745216077	4.492504807	2.658741421	3.356633012	6.865181917	5.022013756	5.351887182	4.307719161	3.288242691	1.336258558	3.159151495	6.585411396	4.057128349	1.025756832	3.981081769	5.011596904	1.506320813	2.725703974	3.787063036	5.215684708	1.182686474	8.884992312	1.346555878	3.813111344	5.546341139	4.538594801	4.617517571	1.314579084
TCGA-DD-A118-01A	non_MVI	2.766678266	2.104431046	4.7670525	7.245976787	5.54044964	6.344469567	3.204292202	0.037446253	1.717445368	4.903852703	6.571110871	3.373835626	7.147570517	6.554043412	1.211777579	4.181207263	4.069688845	2.885497732	1.621546614	3.088333463	1.422905354	3.398390815	1.85063574	3.870184133	7.055312725	6.384698239	4.330597433	4.205298451	3.329177077	1.27418996	3.092850716	6.583038228	3.767762195	1.743699216	3.801673999	5.075295014	1.823694017	1.597588571	3.410246521	5.840616485	1.751168889	8.902029831	1.072203417	4.56639476	4.677679547	4.284111598	3.611240843	0.870415026
TCGA-DD-A118-11A	Normal	1.777052716	1.671388719	2.363798215	6.905023699	4.836216894	4.336911565	4.369134541	5.808762074	4.344475992	4.881474109	5.652089656	1.739108611	4.870667548	4.814596594	1.69578561	3.139885781	3.040229632	2.579728612	4.60505606	3.124666543	1.902413292	0.033930705	1.890075502	2.252637353	5.444039402	3.827824836	3.983655622	4.262649075	2.113294399	2.276620822	2.001534386	5.139119057	2.457944897	0.316604112	2.980586878	4.465889194	0.461090896	1.507895831	2.755966201	5.146886351	1.068879917	8.684771274	0.071709623	3.875814019	4.492666808	3.517445002	3.942889007	0.725793659
TCGA-ED-A5KG-01A	MVI	3.984543534	3.918679305	5.806001269	9.447725916	6.143939797	4.9827357	4.167769766	2.015601165	3.598999641	5.235477259	6.671495001	4.167110973	7.350476382	7.259514572	3.362528404	5.11803127	2.82244999	5.003556877	2.067277278	4.196050551	3.257365476	6.115239153	2.845027375	4.137664496	8.24409814	5.281058312	5.143264449	3.996420867	4.441847908	0.837184979	3.91022354	6.895034748	3.969729632	1.791498293	4.658152867	6.0183792	1.606065673	3.689906287	4.891697193	5.192288728	3.495049065	3.096911571	2.205150495	5.274842663	5.565700544	6.326032261	4.967386598	2.260706733
TCGA-DD-AADY-01A	non_MVI	2.590352966	2.363766904	3.461058107	8.388323249	4.982385159	4.45355275	3.652232136	0.13553741	1.005325989	6.626517076	6.655980401	3.246241013	6.700012237	5.215110696	2.536033522	5.868001985	2.492286448	4.490357008	4.536482837	3.161084278	2.212704911	3.154514864	2.979577563	3.465776095	6.901709422	5.234492929	5.371179331	5.31508113	4.025802347	0.563910827	4.097486931	6.070521268	3.906251352	1.334410005	4.314330064	7.412171072	2.030140931	2.608281757	5.638239551	5.657090674	1.446941785	8.602445077	1.332591668	4.429800245	5.052710231	5.030713305	3.765146982	1.327535059
TCGA-DD-AAEA-01A	non_MVI	3.440689473	1.913093629	3.132974929	7.096851428	5.317901205	5.622438179	3.843686136	4.923079365	2.525065388	4.315846512	6.157961016	2.810789893	6.677856437	7.522916309	1.313261193	4.184129422	3.118845445	2.948981214	3.339285072	2.647402292	1.689026155	1.35129439	2.012425809	2.244408996	6.160438644	6.13782261	5.258087174	2.879502743	3.451518698	2.613066265	3.051215475	5.854501849	2.884156363	1.952653781	3.525060976	4.793440844	0.577867682	1.469569751	3.739718038	5.82949838	2.20255567	6.857141699	1.441106674	4.654669728	5.637319437	4.230279879	3.046692674	1.205843589
TCGA-DD-AAW2-01A	non_MVI	1.694475271	1.163914967	3.447659682	8.182491635	5.152365114	7.749125346	4.982615081	4.452865281	1.822128774	5.195713672	6.40365508	2.826552565	6.282182688	7.555741088	1.716094014	2.446388147	3.55465144	3.420540765	3.426352168	3.522074405	2.671378084	5.676079736	1.687609664	3.613278745	6.112639211	4.706783553	5.267504707	4.112798143	3.290631497	3.069795995	3.256253289	7.446161127	3.995009496	0.704907181	3.916008811	4.943676639	0.826468481	2.770557879	3.581861999	5.219613399	1.030705109	8.099223654	1.791536387	3.998798944	4.898483012	6.385782097	3.940093195	1.596756739
TCGA-DD-A4NV-01A	non_MVI	3.20867875	3.083657265	3.772492575	7.02824977	5.724824858	5.372501765	4.125644519	6.651421348	5.237753271	5.784939105	6.789486408	3.49420033	6.789627174	7.6948215	2.085363182	4.668609982	3.7342497	3.796549426	4.463020865	3.671084305	2.582920813	1.848725937	3.409543445	3.622415724	7.008624419	5.300082609	4.658323808	4.511128691	3.278810511	1.809579834	3.547743727	5.796582155	2.707129493	2.241922633	4.197155968	5.461572098	1.177854343	2.08342229	4.216491822	5.559711646	2.099841502	9.462556439	1.116946699	4.577079373	5.200073366	4.826836336	3.986256279	1.590864829
TCGA-DD-AADN-01A	MVI	2.639985872	1.438768016	2.921486423	10.51066346	4.791688255	8.868083855	2.758333419	0.193323759	4.241742807	2.619778642	4.675050429	1.626017494	6.95415773	8.954920514	0.706221298	3.566740652	2.492540439	1.812957921	1.206610363	1.385797006	1.175195394	1.995952471	2.028527624	2.783080317	6.001059262	6.086133796	6.000625822	2.137926407	3.084274736	0.655058382	1.730948227	8.705692637	2.872060459	0.524983588	2.508147073	5.387441569	0.252754765	1.116417835	2.600898297	5.754154712	0.603518847	4.52630411	2.362711978	4.986633275	5.487596395	4.241799255	3.047722471	0.381716543
TCGA-RC-A7SK-01A	MVI	3.004931505	2.089234326	3.854280271	7.826592896	5.18697506	7.14512276	4.544295657	4.354437489	0.947537847	5.817767966	6.483900587	2.770417971	7.056484583	9.589398445	1.844515715	3.568706495	3.316875336	3.000848321	2.813619665	3.85253656	2.403897445	0.880616002	1.891774587	2.233993816	6.70493313	4.923959824	4.927583966	4.973001594	2.920485806	3.510399419	3.205524766	5.790220992	3.920577295	0.63481975	3.754818589	5.049571414	1.90532465	1.857231882	2.899239356	5.828790887	2.045582767	8.699469858	1.710211497	4.954242198	4.916919824	4.751275825	4.882763745	1.49700678
TCGA-G3-A3CK-01A	non_MVI	2.313791601	2.247905675	3.772234052	7.559611148	5.296005271	5.149240156	4.800254045	3.766214002	1.42370518	4.739418337	6.156878403	2.651987323	6.393361846	7.099262302	1.912861329	4.791934018	3.897513335	3.937350523	4.143975789	4.590883281	2.930695486	4.191622753	2.891540754	3.868460876	6.730437397	5.234871015	4.774225017	4.771413069	3.434723146	1.37454301	3.399263286	6.066939679	3.930185423	0.538421322	3.798368926	5.227456647	1.087943961	2.483605027	3.664481684	4.872742797	2.065890645	9.092461242	0.698542283	3.696646816	5.286994663	4.203798884	3.966311701	1.75776144
TCGA-DD-A73F-01A	non_MVI	2.832634007	1.372188278	3.475321975	7.064669628	4.936070242	5.777627144	4.357036038	4.685999477	4.391073726	4.122025601	6.505701693	2.782532559	5.735479813	9.19590887	1.658202428	4.967973082	3.408794229	3.518677851	3.253997257	3.538622076	2.011153939	3.823527655	2.356196027	3.205471568	6.527042429	5.599159012	4.73927995	3.56406402	3.195094152	1.04421824	2.908410639	5.353932217	2.569752563	1.087170681	3.642557182	5.073870902	1.155085667	1.788790183	3.571894481	5.717980842	2.10270507	7.82587911	2.444230856	4.235217117	5.44708591	4.056122914	4.464452198	1.089849042
TCGA-DD-AACU-01A	non_MVI	2.702971247	2.598505451	4.255800583	8.773127428	6.433899579	6.854580092	5.724712884	2.509624662	2.993982101	5.265275326	6.776747836	2.801192428	7.743377125	9.63735554	1.620591649	3.576626283	2.895379233	3.703457136	3.153921859	4.133714258	2.406022532	1.559124324	2.305800322	2.896590143	6.823670129	4.980645529	5.140146942	3.945346347	3.831004868	2.923189575	4.194274203	6.479947224	3.612461144	1.297386277	4.22072665	5.556731377	2.191928896	2.509551046	3.788397464	6.278733405	1.52554587	9.346780593	0.965058911	4.796400585	6.565776829	5.302824344	4.155972039	1.862176085
TCGA-G3-AAV6-01A	MVI	3.306046884	2.268285836	3.672727455	10.37967963	5.156910996	7.001974388	3.195424461	1.381019655	3.124698278	4.981941065	6.584307108	3.162054621	6.340486084	4.438182677	1.775684164	5.358262221	3.955786975	3.473520992	2.810780405	3.125818683	3.030536743	2.848196268	2.21252122	3.349798504	6.464075504	6.357635876	5.532397459	3.153202851	3.526471467	1.274451267	3.852310238	7.162726722	3.212315918	1.451906817	3.305555077	5.249397489	1.759126602	3.21694921	4.205420027	6.508969245	2.305355291	3.624608115	3.16155949	4.91987328	5.426070407	4.990511899	3.755290773	1.918157113
TCGA-DD-AAE4-01A	non_MVI	2.804557734	1.346050119	1.965579304	8.996761979	4.586855188	5.205881099	3.876644033	5.468775619	1.17702402	4.077475132	5.553079967	1.427262727	5.610080458	9.300471321	0.974194994	3.599486262	3.015331697	2.995748085	3.377272234	1.745669513	1.032209212	3.21549641	2.232945695	2.49443861	6.136661229	4.501359487	5.42479791	3.702762403	2.787344894	3.645203043	2.669567172	5.516714729	3.628166995	0.626736309	2.660926537	5.004204445	1.299984162	1.620546068	2.581488119	6.747577978	1.805963604	8.769709926	1.618630803	4.177728989	4.837204173	3.960392501	3.370529534	1.354502393
TCGA-DD-AADB-01A	non_MVI	3.315001868	2.460836407	4.847269335	7.968600086	6.158590025	5.729370467	3.53425528	0.2966932	4.960627988	5.525414566	6.475081859	3.681594474	7.42392154	7.005233173	1.767318649	4.267252123	3.999132917	3.962844897	1.826247236	3.205476353	3.468996832	3.370746224	3.262575087	3.287154121	7.243148614	7.010332072	5.344455183	4.056330939	3.773871787	0.946713014	3.872342265	7.49935654	3.557912896	1.541097475	3.828422647	5.942798422	1.986528684	2.986580783	4.535868272	5.562984599	1.246247837	6.954997672	2.208552572	4.679799755	5.079446929	5.146156546	4.737800465	1.666665741
TCGA-FV-A495-01A	non_MVI	3.714038745	1.501625507	2.60572496	9.221182441	4.793109423	6.50192224	3.767943943	4.775080021	2.38769618	4.058071449	6.521460186	2.399763386	5.981770703	9.276980771	1.599804407	3.986729076	2.788580722	2.977258922	3.540670838	1.966732423	1.699911477	1.004841216	2.276532734	2.744619134	5.903449502	5.645755715	5.915142499	3.298705733	3.496883796	2.429752242	2.378997411	6.567596663	3.566577655	0.836022101	3.4058348	4.716420369	0.292876271	1.926941348	3.260177532	6.162175159	2.324973368	7.286419753	3.258268871	5.820731684	5.495947235	4.565637046	3.833474902	1.826716487
TCGA-DD-A1EK-01A	non_MVI	2.641304359	2.861902568	3.078240939	6.691409594	5.560867961	5.430877563	3.596102694	4.652410165	0.967977843	5.124590034	6.328634795	2.814289892	8.320094668	7.04722698	1.825719046	4.538683923	2.514621669	3.733031175	3.339485693	4.525777399	1.178014003	4.838654152	1.262787005	2.9022487	6.345821667	5.682896991	3.883443297	3.217381272	2.494545104	0.522019955	3.027661775	5.545593806	2.089510577	1.413885684	3.2229591	4.76699735	0.832310851	0.862404067	3.750807248	4.621301385	1.752933195	6.930317495	1.246801054	4.18629001	4.723523998	4.673794764	4.135362908	1.217849363
TCGA-ZP-A9D2-01A	MVI	3.952747779	3.957760562	5.073591733	8.228278097	7.010620041	5.749511144	4.718520636	1.912375702	6.542177237	5.219744708	7.28961877	4.457289935	8.11482261	7.698088178	3.131291812	7.084931281	3.129794774	4.852245555	3.513076659	5.775816892	3.615069093	3.580349057	4.288781623	3.900327594	8.009735043	6.393012357	5.005906975	3.60995813	4.047778062	1.764995749	4.408406431	6.840598522	4.307987616	2.76355442	4.442386411	6.576190455	2.396552798	3.746217248	6.802957742	5.446757502	3.351330261	4.876639132	2.960211856	5.34081778	6.736404898	5.800779534	4.758477077	2.036135384
TCGA-DD-AAC8-01A	MVI	2.883604699	2.322526766	4.432546696	9.072601869	6.004855888	6.127039132	3.529842923	0.358298532	1.050431508	4.912540222	7.224277751	3.481120957	7.170998567	7.536509074	1.646031851	4.487437537	4.016412129	4.176386239	3.528345203	5.519247619	2.210835349	3.824892795	2.666155298	3.408932161	7.353802632	5.972389733	6.405232938	3.206082933	4.148320661	0.329011593	3.91829266	7.418958358	4.684163675	1.071198349	4.37758783	6.011061554	0.873536407	2.070490629	5.327864929	6.1973764	1.839242422	8.700893636	1.043597334	5.263167099	5.502500058	6.074296901	3.07904847	1.951623348
TCGA-BC-A216-01A	non_MVI	3.002987297	1.639426426	3.834514155	7.627523264	5.186379395	5.379043856	3.907645731	3.330561248	2.842240477	5.490261077	6.255279616	3.321346101	6.142355894	6.731539336	1.792138116	5.321760305	2.951445393	4.370038122	3.744663341	2.101718882	2.118074832	3.992337835	1.978083244	3.345532093	6.473832745	5.628765555	4.715914999	4.184212235	3.31394658	1.626057454	3.932883588	6.107172993	3.37198259	2.048405136	3.012730696	5.461088699	1.479259474	3.18441029	4.701789874	5.329719984	1.121513871	5.994238203	3.399059849	4.461745245	5.347738476	4.884506769	3.528751883	0.98399279
TCGA-BC-A216-11A	Normal	1.986983848	1.406614297	2.18258359	6.286787761	4.176849118	3.865600718	3.928792537	5.443191016	2.993629092	4.188799303	5.069621556	1.485531089	5.216725498	8.110662208	1.05326202	3.538038778	2.405208591	2.644031596	3.661028477	2.918229795	1.825883374	0.619619389	1.315842911	2.24475548	5.469839284	3.665692068	3.764630493	3.697696514	2.290822628	1.877426583	2.22143837	4.792054905	2.759532415	0.545674688	2.483792441	4.317832386	0.536942808	1.197767524	2.629112386	5.056752437	1.516382587	8.215820465	0.523706999	3.181840863	3.97421227	2.957526183	3.455140236	0.61153562
TCGA-BC-A69H-01A	MVI	3.315933054	2.236943937	3.379512023	10.88075948	5.477629091	7.7756883	3.622611727	2.058202162	2.450767734	3.751409482	5.834878236	2.47201673	8.052312318	6.227174299	0.757271525	3.637832662	3.269206263	2.169176486	2.662092515	2.110044214	1.325272149	3.455903076	2.584464127	2.149276309	7.050662187	6.730538687	5.642519339	2.176717885	4.382769462	1.202145748	3.521871174	7.850629413	3.473892294	0.840986546	2.843219523	5.153356009	1.08875493	1.436544047	3.015777676	6.161737117	0.803915775	7.13223126	3.138496692	5.848647435	5.90562976	4.992918583	2.634575096	1.311615261
TCGA-DD-AAD0-01A	non_MVI	1.956276554	0.320572782	3.823432101	7.641133472	5.641367633	6.066494117	4.194876615	5.591654888	1.724377377	4.905608839	6.744821249	3.586085265	6.89488815	9.111237354	1.642668739	3.912203164	3.508557889	3.634290994	2.946394016	3.264510995	2.428594956	4.413501285	2.856711073	3.772133871	6.954669608	5.182296927	4.699144731	3.989432097	3.42166912	2.535223508	3.313874001	6.012519003	2.932850264	0.397141052	3.73470691	5.434999905	1.699357448	2.245822193	4.332522351	5.575099128	0.273230062	8.682013431	2.522832701	3.841407406	4.391372126	5.447047179	3.825628944	1.556302012
TCGA-BW-A5NP-01A	MVI	3.036750626	2.220726291	4.439175275	9.474558427	6.558790649	5.596146353	3.219119696	1.303848116	1.292853155	5.684471652	6.680168919	3.116487719	5.45537025	4.716614842	2.126574929	3.939049538	2.777104463	4.614513853	2.328969467	3.25899237	3.573363641	4.079543873	2.105404228	3.949994665	6.337442942	5.401980622	6.139304699	3.461265118	4.377451438	0.37630514	3.846736426	7.337542449	4.062907905	1.340333177	4.241568832	6.242940391	1.742870472	3.821955325	5.000938495	4.760271986	1.130308789	5.550012323	1.535710224	4.809956138	5.169688414	5.802808559	3.394377439	1.923528651
TCGA-ED-A82E-01A	MVI	3.245289237	2.405450817	5.487360706	8.236560521	5.699049	6.188826151	3.982949703	0	3.169797082	4.695136905	7.262517142	3.878308381	7.669925924	8.037187337	3.119639868	3.98550102	4.443397076	2.974237759	2.261459121	2.908695457	2.808696809	3.745262021	3.211036963	3.606850635	8.057845209	6.076125612	3.694868428	3.512034327	3.724493172	0.907467685	4.187239155	7.056597962	3.065816301	1.832332163	4.299884435	6.075391982	2.866408267	2.646127362	4.228945178	5.766290788	2.09616223	0.353900619	1.305718605	4.741558916	4.594943181	5.534064757	2.577882782	2.453298381
TCGA-UB-A7MA-01A	MVI	3.037905168	2.076347025	5.192177428	9.684763948	5.454255126	4.474054647	3.433372806	0	4.379357657	5.32277873	7.252076986	4.10852575	7.026302346	8.401936866	2.2452826	4.967344511	2.640799062	4.393498355	1.043549523	1.979429688	3.004248113	3.547839446	2.349306278	3.687125866	7.772225966	7.561684089	5.737558372	4.382384632	4.07143987	1.602074335	3.655294434	7.193401233	4.598336085	2.221712224	4.389203	5.17361256	1.326015771	3.025741503	4.565132114	6.007028174	5.689048095	6.343807623	3.515523892	4.704687042	5.312020155	5.68763687	4.460455005	1.235529013
TCGA-DD-AAD2-01A	MVI	2.355714208	2.707207058	3.753847762	7.659915192	5.042703274	6.603728113	4.089475312	4.054646736	2.266845721	4.27147073	6.211286363	2.794154223	7.274155257	8.871306156	1.285181947	3.976483612	2.918750509	2.616901955	2.646257011	3.216947493	1.909960582	1.157068163	2.339510493	3.342120874	6.320109771	5.471780521	5.716600232	3.378675687	3.703049834	1.139025377	2.669160893	7.03142372	3.177640162	1.220339991	3.88848461	5.048452614	1.097088789	2.04972228	3.603375084	5.107575912	2.600262323	8.16809307	2.067760548	3.802172844	5.071280594	4.371517774	3.892257992	1.21324873
TCGA-DD-AACW-01A	non_MVI	3.025141708	1.352360405	4.545749994	8.615367036	5.529532933	6.360244638	3.867464138	2.851506879	1.15262792	5.443569559	6.615639595	3.144733528	6.694370793	5.744200464	1.458634993	2.40551018	3.774777935	3.419586306	2.957786299	3.097423653	3.331351394	4.008339406	2.657608391	2.673601411	6.710343739	6.364364512	4.972740493	3.967960715	3.823587261	2.332825176	3.4410672	7.158581738	4.13908	1.001409183	3.82297472	5.391693742	1.215431554	2.467112159	4.162391138	5.667768227	1.135970778	7.659413956	1.462854724	4.234024328	4.833601297	4.801977574	3.318554121	1.401544575
TCGA-G3-A5SM-01A	non_MVI	3.008348966	2.257843699	3.332908292	6.540056081	5.111529387	5.584347921	3.73657306	5.230456476	2.193861469	3.85304219	5.460281067	3.539974357	7.793051823	10.49220816	1.672936383	4.63434908	2.79428356	2.532350964	2.817447845	2.763028635	2.189604247	0.521907213	2.160124197	2.87472767	6.656071795	4.986436151	5.142000909	3.345334629	3.244870069	2.711011306	3.620853904	5.750383115	2.667672026	1.534701597	3.360408042	4.36312504	1.613415702	1.806832381	3.530975634	5.101769491	1.639896746	7.972991608	2.129788317	4.542087294	4.962462292	4.240185955	4.322782592	1.53725924
TCGA-G3-A3CH-01A	non_MVI	2.682827789	1.915293292	3.791320974	7.311583414	5.293105147	5.990816033	4.230074401	5.325421002	1.167745557	5.567931495	6.132915141	2.692493465	6.284941356	9.048862313	1.819862767	3.975424672	3.120678988	3.973350635	4.260820999	3.636413241	1.64035293	1.200739908	1.659519959	2.635848326	6.267092893	5.062997367	3.614044969	3.579473717	2.901318735	3.272115371	3.515555237	6.407347729	3.507112962	1.71443551	3.37334188	4.769873095	1.5211105	1.768179599	3.602237598	5.405772509	2.729165227	8.256652696	1.65276811	4.835566391	4.877776255	4.252934291	4.389922178	1.687236437
TCGA-G3-A3CH-11A	Normal	2.029515419	1.483394824	2.656317122	6.588360415	4.493411415	4.897587033	4.038567215	5.916864392	2.475757727	4.877688299	5.787463758	1.788110277	5.448670678	6.798916344	1.44225815	3.342764766	2.68077286	3.173329536	4.46932186	3.082253018	2.064703931	0.117228562	2.436023784	2.539353798	5.715754017	4.075673675	3.483359243	3.895405549	2.261238466	2.513511228	2.491853423	5.288447063	1.978014322	0.722799094	2.878110788	4.292048782	0.476693262	1.829959571	2.741006026	4.877777383	1.281214417	8.885222287	0.273171833	3.970545939	4.49597201	3.653531943	3.568521174	0.912683617
TCGA-DD-A4NO-01A	non_MVI	3.038587607	2.385480895	3.702678858	7.626501072	4.852454309	5.874130663	3.540567313	4.594755809	2.227337548	4.796737155	6.69259971	3.377236382	7.680689699	8.932248073	2.020187149	4.968654259	3.084038407	3.097881946	2.470783063	2.866285498	2.338652791	0.903427531	2.863933852	2.822261021	7.526354081	5.431440035	5.502767073	4.23855689	3.340610944	0.251286989	3.84527305	6.584477445	3.742335915	0.925692764	4.094451954	5.090741636	0.922041407	2.10509478	4.395788177	5.00913773	2.122161034	6.919470372	0.733616772	4.257670421	5.211553513	4.402704137	4.714177616	1.795387098
TCGA-BC-A10Z-01A	non_MVI	2.734184438	2.939474367	3.581151897	7.161602708	5.796090322	4.592239548	4.374686922	4.742239377	5.236113642	5.919035129	6.933143434	3.036244545	6.856423119	6.011186498	1.955887538	4.585743566	3.511950657	3.957665573	3.399554808	3.285831948	3.272303815	4.756898042	2.689262828	2.53492348	6.641946454	5.715236162	4.669496695	4.747574892	3.144134766	0.898580179	3.564806426	6.074976413	4.421640326	0.632954003	3.935512994	5.015850686	1.856151465	1.821857364	4.272467549	5.371955815	1.382448808	7.778212531	1.557933559	4.150208465	5.479821322	5.132935187	4.0500177	1.49699247
TCGA-BC-A10Z-11A	Normal	2.27323926	2.49946861	2.601733153	7.052313764	5.050301687	3.914656637	4.057157912	4.504384565	3.061868138	4.375719538	6.164056218	2.340939104	5.585902182	7.252986831	1.178602922	2.886529359	2.598811459	2.376671003	3.429185661	2.809812093	1.860380701	0.396643669	2.030839891	2.527595696	6.070970835	4.668945761	4.178437611	3.831147008	2.689249542	0.865978402	2.540456845	5.803662193	3.067670082	0.676473027	2.85675221	4.47007929	1.219651922	1.518275942	3.314332884	4.878106542	1.542536078	8.251201907	0.266986933	4.257950377	5.199644286	4.619016025	4.28839974	0.930952067
TCGA-5R-AA1C-01A	MVI	2.184727625	3.483745443	3.385749865	7.339711649	6.545798324	4.902932062	4.852776324	0.838476866	1.096246054	5.434608737	6.646134981	2.954128308	7.946033922	7.546214052	2.642995668	4.227064591	4.349904574	3.261479899	5.791573022	5.188294442	3.417127918	3.493741059	2.981999972	4.143605857	6.988005558	4.856846376	5.372138319	4.629013977	3.47483214	1.239194653	4.247545526	6.833977	4.347710474	1.19059035	3.878804529	5.566329852	1.406130914	2.571340612	5.375798336	5.562534037	0.190384881	8.853364791	1.293720406	3.531163807	6.051818106	5.019013541	4.227316932	1.628536444
TCGA-GJ-A3OU-01A	non_MVI	3.474139313	3.944783184	4.294683591	8.147271944	6.212041235	8.001307728	3.166624064	2.035319449	2.910815466	4.740621849	6.308372448	3.399371122	7.450847018	9.413404519	1.675824402	4.383440785	2.461416475	3.506886204	2.927970062	3.301239616	2.188580293	1.806067346	2.684670445	3.670174502	7.395090672	5.662454814	5.394996907	3.151294199	3.492085146	1.188463765	3.826421416	7.878463029	3.301898809	1.771375355	3.649017709	5.369332153	0.735395933	2.621456206	4.469185606	5.848929439	2.696277549	7.37367181	2.168316311	4.947438208	4.740987767	4.864311016	3.438535405	1.635546993
TCGA-DD-A39V-01A	non_MVI	3.215859001	2.384788951	2.801416294	9.382294117	4.713843153	6.91015795	2.452965459	0.653302186	0.77130987	3.710128438	5.888252751	2.467116115	6.65468843	8.726839602	0.930181726	4.743138352	4.021636973	2.539839982	3.312135769	2.134840945	1.495670856	2.232372764	1.898245299	2.941073553	6.628647046	5.688806383	6.168869988	2.547868544	3.717789655	0.651193499	2.571214683	6.676211931	4.148200612	0.914357746	3.180757156	5.556700525	1.160595095	1.94109736	3.611031764	5.816524339	1.65884846	8.193040536	1.018911559	5.396021023	5.444021136	4.202497163	3.455552949	1.176664596
TCGA-DD-A39V-11A	Normal	1.942977286	1.735608086	2.054468919	6.754625409	4.117556514	5.102681487	3.945958845	5.088452079	3.509857109	4.228666396	5.541484346	1.672825492	5.209059787	7.88540433	1.11795016	4.247347859	2.576566667	1.842869072	3.81997831	2.528819318	1.635675517	0.588111975	1.93660377	2.527766209	5.694570779	3.805331714	3.632345243	3.529199472	2.111832515	1.351171288	1.988294308	5.007309697	2.543148388	0.479129739	2.561283497	4.319853015	0.808138044	1.287702607	2.349799004	4.85999058	1.455347374	8.605864726	0.176797203	3.364951483	4.122958772	3.832882201	3.478848609	0.690431172
TCGA-DD-A73D-01A	MVI	1.942861125	2.019243495	3.217842552	9.450109701	5.426203723	3.97769419	4.873858106	1.013595401	0.521959942	5.423867005	6.565880934	2.538630496	6.022546438	6.384794282	1.95830228	3.497489371	2.721663083	3.853142515	3.985945035	0	3.02232012	3.417505239	2.595487262	3.390894756	5.417469638	5.133927553	4.921465928	4.177214291	2.40532944	1.287745652	3.893739144	6.407391874	2.834069728	0.553437141	3.413577831	5.070013745	1.169121161	2.398726135	4.238433657	5.128449734	0.373522301	8.038705186	0.85587223	4.187997588	5.210569302	5.121123633	3.192344553	1.909187641
TCGA-DD-A3A9-01A	non_MVI	4.192961548	2.556118254	3.940525353	9.054707808	5.143194808	5.635784575	2.86171803	0.363840973	2.429785659	3.933915381	7.221632821	2.465156861	7.299544026	6.579337563	0.895546638	3.075399505	3.724732356	3.390776524	2.686979249	2.579403276	1.347955153	1.498303768	2.419253743	2.516446175	7.380467578	5.844041328	4.743855234	3.68753392	3.288012169	0.339468127	3.049207828	6.571978312	3.635663618	1.612199068	3.354752789	5.078114962	0.494234082	1.727367461	4.149600882	6.186176061	2.148258023	4.262921829	1.11637249	5.505826211	5.139466368	5.34353851	1.875948335	1.362559304
TCGA-2Y-A9H2-01A	non_MVI	3.076030704	2.649609791	5.784386289	8.450384154	5.069240151	5.151781697	3.41960193	3.273812238	4.447472319	4.322625625	6.54960165	3.446866613	6.650128065	7.823160584	2.079687874	3.507144014	2.951066299	3.411180948	2.045023985	2.063896285	2.095470049	2.518368775	1.911922872	3.267771642	7.373849453	5.496865169	4.361590807	3.920485339	3.807876184	1.937695278	3.119224715	7.561569426	3.754667592	1.361440122	3.509610102	5.493909291	2.647617563	2.035008183	4.961976907	4.864441913	4.011500858	5.183803421	3.199450671	5.376214202	5.593471557	5.259997032	2.336135437	2.741384182
TCGA-ED-A459-01A	MVI	2.982346716	2.704604561	3.915431532	7.67791716	5.629844748	5.851060626	2.739323219	4.465436768	1.814101209	4.690448769	6.982167724	3.604037937	7.644851977	11.08716513	1.295023821	5.555151411	3.118206495	2.510822136	3.10587428	3.438308095	1.795863507	5.422660779	3.333448694	3.294621463	7.040621276	5.85502258	5.655913921	2.802614439	3.326792646	0.603794852	4.015055071	6.816655863	2.589754549	2.36967494	3.716733421	5.490751883	1.030427674	1.540542817	4.765576032	5.646905027	2.231450281	7.144982233	3.276759089	4.903536798	6.614863089	4.142496321	4.889146421	0.86977697
TCGA-ZP-A9D1-01A	non_MVI	2.990873145	3.118890891	4.220889115	7.000571911	5.328203233	5.487948456	3.495734125	0.53349129	2.150057586	5.371745414	6.432966165	3.363253379	6.963626507	9.268352708	1.862447246	4.808228198	3.224199767	3.413451962	3.977664154	3.324289213	3.143830625	0.915835561	2.377511505	4.098488438	7.016859871	5.287036077	5.408392691	4.164187212	3.782658414	1.640600523	2.937350564	6.092295348	3.356213094	1.259339302	3.870975592	5.375979013	1.683718326	2.230983453	4.764608833	5.200958618	2.220229381	7.133532497	0.824856917	4.215482153	4.661181387	4.601352779	4.087675296	1.697504147
TCGA-G3-A25X-01A	non_MVI	4.096135214	2.754183953	2.728713901	9.869775358	5.07683997	5.694461582	2.900013299	0.107670696	4.342239369	3.60076484	6.654910755	2.640974368	6.563040496	8.196407353	1.670540051	5.278668265	2.145015884	3.538000821	1.39158024	2.337089456	1.580173457	5.025741356	2.661142048	2.774084131	6.786181014	7.24287529	6.175344566	2.24999816	3.825532153	1.356526079	3.510479495	7.656086011	3.644333252	0.890791458	3.084083207	5.548409919	2.162414115	2.552539815	4.089447581	6.146064203	3.007270352	5.945149287	3.473625427	5.822210916	5.924563739	5.769306896	1.752391673	1.543100168
TCGA-G3-A5SI-01A	non_MVI	2.527391765	2.546769556	2.491810509	7.914454959	5.264287582	5.883309889	2.549392208	1.673462969	1.218216729	5.215398791	6.523500227	2.426564875	6.329512879	7.621406097	1.116050138	6.175392098	2.200490695	3.258022262	2.639554714	3.455640881	1.322861792	2.148496394	2.451332049	2.982820246	6.809797756	5.142590342	5.094038339	3.856573299	3.204650784	2.99505501	3.055808914	6.226135626	3.347110892	0.740260365	3.210990987	5.633162149	1.229893717	1.904166188	4.012349579	5.971482767	0.485120906	8.041737262	2.182050923	4.377092476	5.799831703	4.426165599	3.830441843	1.363959797
TCGA-RC-A7SB-01A	non_MVI	3.014061643	2.31207146	3.658926439	7.095823977	5.301067622	5.517982616	3.957783939	4.710004849	3.431856895	5.571308582	6.303917629	2.292397476	7.381519789	6.773494686	1.470824046	3.414037475	2.762279583	3.239637051	3.521884428	4.569401438	2.262882293	1.140673966	1.590201217	2.418674052	5.662106335	5.335514483	5.061075291	3.82930497	2.884139453	2.590478761	2.366960267	5.457701214	2.144725277	0.919487051	3.568219831	4.061692807	0.60000908	1.70257986	3.272289736	5.355900828	2.606889724	7.89105078	1.410682772	4.465701837	5.377730787	4.262892751	3.235023913	1.667341833
TCGA-MI-A75G-01A	non_MVI	3.424317793	2.431401644	2.830210339	8.497246797	5.816233205	5.997128739	4.272725494	5.676875358	4.897260018	5.24532	6.635803278	2.65106843	7.378871104	7.449684638	1.8482338	2.871313688	2.836730318	3.478340667	3.878669827	2.40491561	2.064254097	2.840204733	1.73480821	3.070396643	6.890234162	5.957655642	5.086244983	3.791635017	2.909112643	2.233688996	2.312311173	6.506195848	3.829479626	0.847476118	3.708967831	5.083170518	1.20942768	2.132355667	3.945286845	6.3306401	1.835099436	8.43345901	1.11345087	4.644480504	5.402458638	5.264059261	4.176766427	2.009398174
TCGA-DD-AAE6-01A	MVI	2.946682249	1.407741489	3.193558335	7.747969256	6.026973089	5.638768028	4.631357364	2.788851493	3.022490324	4.72973141	5.455936059	2.916642857	8.54317596	4.40610048	0.730730293	3.158116209	3.493481759	2.748486512	3.955189884	0.352848273	2.738862288	1.82505611	1.85552865	3.025606873	6.259637425	5.917353486	4.606075546	3.690064811	3.020426357	1.226543715	2.458069957	6.374655258	3.216976809	2.193612365	3.26567056	3.774976654	1.477337525	2.364054772	4.511728035	5.666422149	0.654978517	7.01188479	2.16027874	4.276444686	5.806639582	5.255747756	2.885650113	1.372037448
TCGA-DD-AADS-01A	non_MVI	2.953759111	1.399664672	1.438485667	7.992493295	3.988539642	6.005856205	3.683586533	5.509303889	1.835407957	2.555937359	3.998578768	1.284756104	6.969916828	9.348140057	1.019879977	2.283004304	2.506881432	2.802101823	2.96396132	0.999216906	1.44841193	1.693590279	2.413986646	1.713514562	5.694614828	4.762657108	4.42469055	3.394919393	1.970663998	1.864338555	0.77998525	4.811869117	2.017172651	0.583292967	2.247496533	3.916383363	0.326782853	1.443252476	1.840106974	6.24629853	1.85859097	8.99493655	0.577193248	4.720389281	4.660535753	3.400958101	3.750038021	1.819851221
TCGA-BD-A2L6-01A	MVI	2.812670441	0.803859401	2.705142222	7.515634821	5.129883727	5.949676553	3.808809318	4.747383514	0.976671797	5.529505079	5.984469221	2.422944511	6.880162166	8.186254487	1.247939015	4.012068321	2.702751601	3.272420468	3.715335633	2.262087484	2.138902545	2.790783877	2.616396863	3.128062838	6.680755716	5.0036437	4.582075451	3.797661652	3.103530903	3.524365863	3.065155007	5.999800947	2.373370202	1.054697392	3.157445776	4.984564987	1.120966213	2.357222996	2.790523641	5.739872404	1.289006053	8.889941975	2.618208921	4.703179291	4.840699656	4.361788041	2.654496534	1.343812605
TCGA-DD-A4NG-01A	MVI	1.549102345	2.058289366	3.675555979	7.267123563	5.324717187	5.259791144	3.1557332	0.854480298	2.414185303	4.569171728	5.488483548	2.60992641	6.914163046	7.933758456	1.659293735	3.435539612	2.807445412	3.115725861	3.421821544	4.088202436	1.778271339	4.301402757	1.664975699	2.693898438	6.62739457	4.261152999	4.558452035	4.106517204	2.3229783	0.191491245	3.14898665	6.061596243	1.871766773	1.818396567	2.530712614	4.588505281	1.297502569	1.55265255	3.944314266	4.847525886	2.43504664	7.795909093	0.940647853	3.580570916	3.690349353	5.452044342	2.835976789	1.121606348
TCGA-RC-A6M6-01A	non_MVI	1.863960005	2.67155093	4.904734523	9.155860706	5.620182172	8.19405176	4.340120503	0.094736722	6.865426748	4.930908446	6.499017929	4.603283261	7.788923487	5.460568741	1.641248713	4.6071951	2.392469567	3.886607447	1.112065261	4.140156982	2.633964902	3.193969808	3.080330413	3.664214392	6.720991176	5.534535181	6.036405588	3.807358077	3.800553758	1.463390259	3.434464227	7.655353981	1.742341238	1.831298521	3.983603204	5.84368597	1.260446395	1.857945949	3.74358503	6.561595224	1.712682827	5.706512866	2.817444405	5.293744317	6.520080756	6.04086615	3.375597706	1.892192481
TCGA-FV-A3I1-01A	MVI	2.825306979	3.371594951	4.426698309	7.79071094	5.566964883	6.736013871	3.871207121	5.043035455	4.485294625	5.783781433	5.922592817	2.970252381	7.480561207	8.767642811	1.587080785	4.874819807	3.900930928	3.821737079	2.022316899	4.04525253	2.53190177	1.631174107	2.570151875	3.660838277	7.005552035	5.503643428	4.577223813	4.386078067	3.415159642	0.846602989	3.414889102	7.03437911	3.258962974	1.933068838	3.790999759	5.366164041	1.516940019	1.893738562	4.17411499	5.005602835	1.860507494	8.547561195	2.783254639	4.806316176	5.808752111	4.981390429	4.424922257	1.836155492
TCGA-DD-A73B-01A	non_MVI	2.654212648	3.838902299	2.894160414	6.712155876	5.856194342	5.44508665	2.85852699	3.907977597	5.158429068	6.227469147	6.605104125	2.800568523	6.383819099	6.96443971	1.259882187	4.693925024	2.594928286	4.60894904	3.549653987	3.844199664	1.968900993	2.684238438	3.00413982	3.438926707	6.914538887	5.2474991	4.634014928	5.29252689	3.328986519	2.597949555	3.885930722	5.621099268	2.557792805	2.650972483	3.785425999	5.3767569	0.389549538	2.54673081	4.208575781	6.070335507	2.070274761	9.188732455	1.235616151	3.780181652	4.443932974	4.149527584	3.905746077	0.94065473
TCGA-2Y-A9HB-01A	non_MVI	3.241668804	2.152751249	4.066002204	7.54947908	5.083278561	4.56671077	4.301669321	5.843146128	2.096027027	5.539670349	6.822307326	2.890023687	7.177908009	8.094232677	1.715403819	4.058089031	3.512564235	3.855659011	3.778753768	1.731948902	3.083414382	1.510899664	2.105110531	2.935920272	6.496783815	5.407484682	4.548591983	4.452545329	3.71482759	1.837251775	3.315891794	6.103615508	3.540329587	0.85729682	3.817813291	4.736751042	1.597694641	2.558233581	4.132302477	5.765850829	2.713764798	8.828267351	1.330692904	4.104985673	5.098483005	4.910366463	3.469952785	1.773792003
TCGA-DD-A4NL-01A	non_MVI	2.367678518	1.838735406	2.844681	6.389179852	4.610843327	4.44005382	4.28629205	5.129976976	2.010974226	4.142457318	5.792519339	2.46195149	6.341471735	8.067145992	1.39931771	3.528461272	3.463247601	3.01030785	3.658066771	3.391106455	2.342336272	2.633972077	2.069549058	2.640039186	5.923736703	4.069346814	3.655644779	4.022232538	2.373279875	0.473258844	2.02106348	5.345717979	2.547508435	0.812580081	2.888362991	4.350558896	0.849624469	1.966347391	2.749227523	4.567212824	2.494172784	8.560326024	0.607315815	3.472069852	4.44641146	4.078705201	3.79100847	1.062133355
TCGA-KR-A7K8-01A	non_MVI	3.543576267	2.708250123	4.236160903	7.653960206	5.464288243	5.912985125	3.024286136	5.180484441	2.54403647	6.170158427	6.612533657	3.258476332	7.239499224	7.859168898	1.040601673	4.568548893	3.026350917	3.302145049	3.615803467	3.311943303	1.871798452	6.04572599	1.566466667	2.72258033	5.995484894	5.568620292	4.360972569	3.945685025	2.718429848	1.180715613	2.724297062	7.090002409	2.467407302	1.077504703	3.085600031	4.990015881	0.980242941	1.681677051	3.69555215	5.283951802	1.178686943	7.106146283	2.278165835	5.34140963	5.387047879	5.2914184	3.695170497	1.325439276
TCGA-BC-A10Y-01A	MVI	1.880889612	1.505010911	3.915936669	7.924278426	5.110971936	5.906316922	5.184873152	1.94548429	1.401703062	4.935698365	7.336129095	3.323441543	6.897761007	8.22964686	1.950594362	3.963230934	2.999778004	4.147234475	2.402540185	4.238799109	3.014081064	6.07962359	2.712989755	2.500169788	7.240159302	4.864978611	5.28627352	3.739690731	3.617395344	2.59178213	3.643468247	6.382389364	2.971674876	0.948832802	3.964343768	5.28235477	1.306142795	2.033780829	3.971304865	5.414645918	2.462021385	7.823015164	3.915163385	4.65126084	6.00640051	4.615435984	4.016581535	1.827419401
TCGA-LG-A6GG-01A	MVI	2.389141898	2.746633656	4.00514882	7.370843428	5.426657661	5.678472915	4.149552077	0.018232486	2.93379533	6.136336233	6.459583973	2.885047509	7.875483063	7.974898082	2.341515085	5.410492091	3.683455948	4.130255742	3.932153218	4.168405433	2.684159445	2.211953718	2.825353885	3.308632828	6.865818394	4.925146282	5.19215525	5.301928752	3.629058228	2.208753653	2.279917339	5.804168576	3.068531332	1.196235554	4.324513598	5.947361237	1.306905893	2.045924465	4.664501564	5.081659117	1.158985483	8.108620226	1.372640462	5.226085623	5.726257338	5.055214835	5.255899996	1.524011707
TCGA-KR-A7K0-01A	non_MVI	2.537405873	2.447067188	3.90107701	7.403387856	5.403320894	4.8956653	3.944861094	3.925043692	1.589529462	4.934060388	6.402185295	3.389669741	7.274802277	8.556712331	1.663918975	3.562071709	3.635926818	3.432994107	3.98899706	1.805021691	2.999260429	2.588401324	2.868403399	3.22828593	6.496096304	4.845197894	4.8506524	3.73714264	2.850404635	2.142229956	3.337092645	6.058350168	4.078625737	1.155954266	3.169625068	5.033726891	1.363382045	2.241257675	4.464625231	5.672796024	1.626849627	7.965424214	1.208677778	4.16454349	4.977497863	4.364513303	3.853201832	1.590109314
TCGA-DD-A4NJ-01A	non_MVI	2.364967609	2.788442536	4.155503268	8.483796347	5.953380784	5.997867472	4.256703235	4.291220778	1.927510747	5.050215864	6.488667378	3.384470113	8.148762449	9.11798295	1.935620096	5.250026057	2.651885035	4.01440495	4.131997281	3.981732836	2.655700362	3.178395503	2.085506584	3.678686522	6.915079062	4.959250749	5.299279691	3.909796728	3.885466074	1.869561991	3.735153311	6.373475619	3.734889214	2.5203747	4.14625494	5.622930934	2.120416064	2.432977946	4.457011977	5.432586655	3.387121145	7.508482802	2.884995516	4.210963325	5.444340038	5.231099232	5.088569819	1.519863349
TCGA-DD-AACH-01A	MVI	2.907851181	2.852290057	5.567784543	7.878464951	5.898117707	5.686116874	4.23774324	0.180065234	6.367345553	5.165230316	6.680199644	4.048479402	8.244344856	7.707451606	2.091173546	6.301582556	2.958124205	4.671053665	1.0073829	3.260988965	3.407446363	3.761847456	2.473984679	3.70896057	7.088572728	5.938815398	5.251133377	4.143279956	3.977448962	0.529417154	3.593193878	6.950494943	3.977392873	2.116417397	4.277175621	5.571302243	2.942493539	2.347573207	5.444672329	5.872176203	1.532388399	8.153769981	3.932503054	4.82316386	5.895972684	5.645588593	5.23283846	2.647265997
TCGA-BC-A3KF-01A	non_MVI	2.833088598	2.545774076	2.952513488	7.265285339	5.869516945	5.170263707	4.146316899	4.048467135	4.974467456	5.461368661	6.59136483	2.755099139	7.958302798	7.18562061	1.094022803	3.506664921	3.0328589	2.873436794	3.686915185	3.600420943	1.972727726	4.770687781	1.766579625	3.653763317	7.318289073	4.722473226	4.529506675	4.14837232	3.10627	2.692140202	3.563423961	5.946832069	2.969444923	2.16920366	3.698022311	4.931819379	1.560471299	1.945513917	3.585726833	5.77426602	1.515082822	8.640682213	0.938334718	4.096975637	5.485190521	4.824335302	3.062632149	0.70626445
TCGA-CC-5260-01A	non_MVI	4.133352733	3.921111656	5.94535206	9.452064875	6.617843933	6.090805915	4.515724961	0.071460452	4.456588354	5.054590799	7.405967881	4.259377607	7.666827771	8.184801732	2.574668776	4.310684642	3.46248973	3.93587652	1.916206774	2.533477453	2.566756829	3.697236472	3.248655073	4.29102567	8.407480558	6.114036507	4.729175879	3.21668664	4.592467882	0.524391782	4.247717924	7.420379237	4.610847033	1.78743074	4.670118701	5.840847256	1.794192518	2.284277211	4.703623856	5.159441004	3.312852705	0.373722751	4.135486207	5.511466115	5.518828994	5.341268879	3.619114108	2.533273991
TCGA-WQ-AB4B-01A	MVI	3.195685801	1.773853146	2.242883354	7.676540802	4.576970095	6.11435988	2.850230483	4.010759893	1.512853137	3.739682907	5.816865393	1.971006199	7.248335979	10.45757529	0.934543831	4.256974127	2.727946855	2.37438703	2.909257865	2.078002986	2.5323934	0.273552605	2.1341369	2.351190919	6.378884788	5.174076054	5.460455454	3.048421426	2.624165713	1.742816239	3.34987214	6.39153344	2.875761122	0.989126207	2.940020905	5.199502485	0.885285886	1.929240412	2.900606799	6.382110222	1.240625895	7.45331969	1.00428923	4.280820043	4.8475471	4.460681187	3.500190958	1.385370234
TCGA-DD-AACS-01A	non_MVI	3.061672432	2.284099123	3.744558966	8.308716671	5.63444184	5.668314191	4.677711861	2.857110464	1.481808674	5.896990701	7.791288669	4.076684243	7.911053096	8.175617592	1.919259086	4.605497957	3.369821005	4.196457402	2.774439439	3.802801068	2.586480044	2.651696192	2.973813399	2.832460284	6.969538635	5.419004717	4.474222199	4.539402358	3.018982601	3.738004285	3.586520761	6.735358287	4.409165044	2.210099674	3.940202949	4.967883832	2.124132407	2.454762778	5.15526359	5.876637618	3.028262194	5.512951525	3.240401976	4.436571058	6.04239032	5.379731978	4.878015715	2.200352589
TCGA-DD-A3A8-01A	non_MVI	2.611578019	1.602607246	3.495401038	7.228454614	4.929918363	7.069869832	4.441177023	4.291171243	0.788804388	4.755785977	6.107442742	2.645898446	6.953501599	7.161395055	1.556093601	4.407697361	3.811429752	2.898248691	4.42685304	3.147545868	2.554475667	3.167934859	1.796461626	3.217090358	6.134764253	4.589497879	4.548273458	3.867886775	3.009734047	0.791463086	3.793848491	6.550781208	2.965429018	0.383191861	2.530739709	5.015389259	1.194625027	2.219804477	3.458736392	5.33758003	1.893386348	8.716577367	0.937280564	4.36738145	4.554249602	4.868830759	2.250193829	1.304492158
TCGA-DD-A3A8-11A	Normal	1.891399548	1.221781729	2.312321473	6.713949277	4.166277362	5.846166482	4.286133864	5.86847801	2.890387463	4.353333809	5.806192551	1.939728153	6.081099244	6.085806049	0.65044763	1.580696724	2.903674868	2.466730027	3.00947163	2.496176542	1.211841155	0.045160421	1.225885604	2.867102754	5.196071776	3.645365877	2.208924202	3.119954611	1.03037167	1.524334796	2.021063157	5.207257933	1.659920303	0.211032634	2.123858823	4.134811786	0.345899151	1.055146319	1.821818794	4.499597856	0.721158575	8.561954292	0.247631567	3.566104559	4.250414887	3.176781627	3.579064222	0.77028225
TCGA-DD-AACL-01A	non_MVI	3.662214119	2.422714157	4.708336665	8.807556645	6.099561891	5.062396915	3.560846203	0.993574464	5.293403871	4.614663441	5.759238381	4.055188485	8.11575293	6.381318365	1.371819545	4.332238453	2.420739676	3.357159661	3.447589503	2.729090323	2.045349796	3.075460027	2.76371608	2.554814866	6.948047465	6.575068224	6.002200071	2.106657155	3.690265102	0.976401124	3.441505869	6.766358551	3.779109903	0.611265754	3.248134529	5.104707547	1.160426058	1.7524897	4.752151269	6.242940998	0.88340855	5.190101325	2.315419686	5.394548594	6.335490795	5.32986983	3.299779537	1.429499648
TCGA-5C-A9VG-01A	MVI	2.603473585	3.273370329	5.26531967	8.890958923	5.387215315	7.077808462	3.59054851	0.252682366	2.363365904	4.557376134	7.179800449	3.929287202	5.469731669	4.308961503	1.137993633	4.52398167	4.16284294	2.835764415	3.365219325	1.991585664	3.171983306	2.883073975	2.788467569	3.981069329	6.82422162	7.027581901	5.3878408	3.542229941	3.868564499	0.918166217	3.355901805	6.801316289	3.593156876	1.69620146	3.528083679	5.690547017	1.406881111	2.664225743	4.986388261	5.450704349	2.743989936	2.147199622	2.516424454	3.754713926	5.913544733	5.059048759	1.94082394	1.867814962
TCGA-DD-A39W-01A	non_MVI	2.592286208	2.937306933	4.71137238	7.865949835	5.29124689	5.108110453	4.669976005	1.093318373	1.448258962	5.88772954	6.552383626	2.980719413	6.141541703	3.738070218	1.911361112	4.238423484	4.143483862	4.613513167	4.280181494	3.761004436	3.453836017	3.868344031	2.285790732	3.280851715	6.180387475	4.604977847	4.601883934	4.172872777	3.485059081	0.483619198	3.738693513	5.60847308	3.121471885	0.708817841	3.834185498	4.946796893	0.52964695	3.274504892	4.349102384	5.384366149	3.089257279	8.022612353	0.85827547	4.792782584	5.48624548	4.915351811	4.347903545	1.929609259
TCGA-DD-A39W-11A	Normal	1.882940211	1.646657933	2.453726604	6.900898017	4.589561284	5.268559136	4.684061106	6.537124024	4.485606308	5.120952757	5.870278466	1.761217046	5.278345444	3.106343846	1.475749018	2.752351233	3.261441021	3.369189664	4.477895654	3.443154743	2.00898999	0.209786446	2.029591119	2.629738919	5.741304404	3.818438693	3.577083438	3.748648386	2.382399253	2.097226253	2.221685354	5.041860894	1.833248256	0.612924222	2.915772525	4.453474495	0.519040654	1.711021678	2.363790446	4.929137418	1.305493504	9.241223078	0.165919042	3.612407818	4.198345116	3.455565017	3.712393903	0.822501857
TCGA-ED-A66Y-01A	MVI	2.452965987	1.145134607	5.01285356	8.229643021	4.811117518	4.723966117	4.101905531	3.136986899	1.237883572	5.265676221	6.490480401	3.86424546	7.867406223	5.882564976	1.747164772	4.915129827	3.216141994	4.778890568	0.973917767	1.958768302	2.985864297	4.785207916	1.833457652	4.278030066	7.26546868	5.144678622	4.140948455	4.019768941	3.400178868	1.191646032	3.468572903	7.4778715	3.752697262	1.57554893	3.928656063	6.042904972	1.498536638	2.484405516	4.198465733	4.502176508	1.242126417	3.599762143	2.753976612	4.366084138	5.494146963	4.043491882	3.613199272	1.573093963
TCGA-ED-A8O5-01A	MVI	3.012941355	1.83979121	4.575826211	8.97444702	5.534197964	4.942152517	3.716748501	0.053714519	1.639113158	5.745752283	6.38241821	3.201468049	5.776856604	4.140397559	1.933925482	3.698863838	3.310778241	4.12031232	1.311226464	3.137910625	3.500114986	6.455290931	1.919054948	3.950487656	5.991015277	5.100171535	4.978036288	5.252437745	3.409744074	1.49989219	4.044719349	6.713195024	4.03560138	1.330915331	3.902599513	5.716962348	0.960176647	3.908866125	4.686094082	4.887609094	2.550016977	8.487911215	1.452183717	4.585516182	4.174071553	6.148065435	4.057012748	1.450396786
TCGA-DD-A11A-01A	non_MVI	2.725882117	2.121689947	3.011427346	7.587109941	5.834935746	6.092396577	5.027245658	2.608042189	5.246731302	5.624130971	6.275253023	2.408290484	6.966675821	8.636313005	1.797126344	4.664997164	3.417168181	4.072798469	2.939815737	3.612991987	2.619278212	5.465606456	2.082538462	2.880308758	6.867869817	5.562284696	4.128094146	4.5916375	3.055787689	1.343086151	3.236215372	6.234069087	2.802994954	0.801538594	3.616245781	4.745545385	1.447171788	2.139879922	4.230267274	5.936566996	0.457814322	9.019482738	2.77154984	4.484605819	5.324668407	4.796792431	5.496738107	1.028166097
TCGA-DD-A11A-11A	Normal	2.014201722	2.404372572	2.660271138	6.807069181	4.673640349	3.681521442	3.745700036	3.180991069	2.585415499	4.356200317	5.542882614	2.00565605	5.55854421	6.396284413	1.561706822	4.244040972	2.552956653	2.208128385	4.095573141	3.359447332	1.432203163	0.263869147	1.683516321	2.442679932	6.04237374	4.045823109	3.722341922	4.191491319	2.310026166	1.113194276	2.406203702	4.969022342	3.304185325	0.473041404	2.70283601	4.597918028	0.741414759	1.335530218	2.930384499	4.537609602	1.521003302	8.075949203	0.181808183	3.093440655	4.474294243	3.840968858	3.589146334	0.707757462
TCGA-K7-A5RG-01A	non_MVI	3.337834766	2.870454378	4.564239769	7.304824942	5.511186228	4.744413369	3.849950285	3.684405624	3.949719007	4.93823467	6.284764013	2.984183529	7.377641557	9.788137926	2.05942043	3.836774096	2.915152212	3.53278696	2.920593663	2.835995633	2.027064362	0.920368668	2.832941264	3.383020982	6.986680025	5.128024117	4.753080924	4.509088848	3.649494277	1.833554195	2.537992403	6.107264773	2.841223736	1.186093607	4.144335685	4.307783645	0.883676055	2.209834463	3.703054213	4.943932394	1.152666715	7.924183458	2.647796587	4.657365344	5.520314017	4.853877238	4.767415865	1.720830192
TCGA-CC-5258-01A	non_MVI	1.787983086	2.299018507	4.973386279	9.084629651	5.829027012	7.005089772	4.140015343	0.510241245	4.877235045	5.915606378	6.231473245	3.041029375	6.804768115	6.376562952	1.91156432	4.188624048	2.571123957	4.323229472	2.011967925	3.769076335	2.284974078	3.365098617	2.922150757	4.060354937	6.740356023	5.465993012	5.364413731	4.081432607	3.765500905	0.99414876	3.683216956	7.412701943	3.733650256	2.157743429	3.514397499	5.838562079	1.618762644	2.260382497	4.461165361	4.690272457	2.727972604	6.069491525	1.690992463	4.069706429	5.481425746	5.040871129	4.70121999	0.93646061
TCGA-G3-A5SJ-01A	non_MVI	2.982929618	2.857735465	4.03516244	8.981581894	5.470651491	5.222150648	4.938031062	0.598774015	4.748741323	4.530707532	6.718480996	2.890079507	7.136434377	7.240569682	1.562924645	4.284498772	2.100840607	3.851565483	1.988923922	3.350681607	3.036754186	4.377964345	2.873544993	3.692698448	7.181507707	5.423646555	5.409283149	3.690895271	4.161045208	0.751167654	3.43704876	7.565005232	3.245642754	0.810370658	3.927574502	4.642927364	1.352492231	2.660425864	3.953627482	5.031065218	1.802716361	7.253798781	2.688037084	4.031450392	6.202532289	5.277563188	3.8904371	1.766491785
TCGA-ED-A7PY-01A	MVI	3.82775935	1.759949739	3.237934234	7.841439831	5.298574146	5.463966436	3.326199339	2.041521843	0.868922123	5.772304469	5.891432305	2.948206558	6.355772706	8.718672535	1.394288309	4.252544349	3.114461751	4.684847901	2.547204288	1.796292612	2.829851974	3.062809291	2.73657022	2.206512383	5.839555961	5.320684351	5.339409513	3.834126267	2.464963242	1.794931624	3.269697871	6.197572932	4.556192569	0.634382882	3.439447187	5.037685649	1.36744639	3.730993506	4.075941064	6.179398779	1.429778703	6.489262916	0.761249469	4.646429218	4.664849642	4.723343773	4.053938249	1.882144352
TCGA-DD-AADO-01A	MVI	3.398453346	1.465265899	2.090929355	10.18141794	4.730140669	5.944665342	2.870280808	1.224187661	0.637799532	2.801385122	5.526808189	1.80124308	6.790360918	8.742469847	0.850486002	3.111480151	2.352206845	3.01085924	0.269638067	0.993324755	2.125741741	2.609221336	2.334878069	2.171661435	6.531794067	5.840081771	6.291020581	3.007495886	3.24366494	0.743068422	1.876979691	6.610310182	2.652419309	1.005944264	2.357875247	5.135335178	0.408003329	2.237340705	3.112026002	5.259832459	2.301647491	6.011188873	0.815432848	4.629513921	5.541973732	5.030343857	3.511124725	1.771450899
TCGA-DD-AADL-01A	MVI	2.906082866	2.958631228	3.472226978	7.483237468	6.360610188	5.714824519	4.894341623	5.688869736	3.123018588	5.736434256	6.457859221	2.979139521	7.32490671	6.804678375	2.070346535	3.86524314	2.439980884	3.500930987	3.417231489	4.54767159	2.16449401	3.329181409	2.376622616	2.085164295	6.523905464	5.357437808	4.938553529	4.638441203	3.5174793	2.960782343	3.349285667	6.238566218	3.006985223	2.03439312	4.312009933	5.056361499	1.640159588	1.816090711	4.404967705	5.784401836	2.276616356	8.211839116	1.820111491	4.668914819	5.787627789	5.196140865	4.165499449	1.424969054
TCGA-DD-A3A6-01A	MVI	4.657971113	2.11124264	2.41802133	6.564925257	5.591912204	4.321549663	1.728839145	0.015961619	4.97388239	2.90630354	5.24518953	3.34409886	7.35024466	6.891446178	1.250521876	3.340937775	2.724924061	1.949478582	1.049045436	1.453705958	1.013645852	1.343550994	1.19622032	3.075729917	6.000797403	5.729068145	4.364930807	1.076095876	2.070779827	0.067660427	1.646666046	7.087495906	3.123325306	1.106921442	2.440599502	4.041994187	0.642979038	2.640058184	3.056003749	4.330752045	3.081868138	0.418855918	0.469035105	5.079553177	3.881920482	5.203759801	3.754750491	0.98181295
TCGA-T1-A6J8-01A	non_MVI	3.19103312	1.698759936	3.085732381	7.395148964	5.770216296	5.58495593	3.645800589	4.512776119	4.056639831	5.293321303	5.875450963	2.913231437	7.582869137	9.007117826	1.130692331	4.431722233	3.313867576	3.065767554	3.043384585	2.79606284	2.997377051	0.336235568	1.685575636	3.884496187	6.82452405	5.669539021	5.232022271	4.852898392	3.531785902	1.32176377	3.371272073	5.693919054	2.798752617	1.053447192	3.742131163	5.175402628	0.533333568	2.002914749	3.755888921	6.170654537	1.174704371	7.900730497	0.39888461	4.611651732	5.598986931	4.689865465	4.895884913	1.4809742
TCGA-K7-A6G5-01A	non_MVI	2.956045865	2.36525379	2.985484209	7.211266227	5.160386825	6.905367473	4.0896911	5.413221282	1.904532319	4.67356846	6.182700215	2.386701136	7.909091624	8.679498605	1.1604401	3.722770455	2.851634613	2.811020296	3.310558107	2.550025783	1.968433633	0.537383954	1.566710624	3.058751709	6.216982028	4.690741863	4.931583177	3.585937083	2.282060857	2.528329448	3.251543906	7.481971497	2.224566746	0.885074285	3.089238951	5.224374376	1.772870002	1.902823924	3.434164261	5.223279913	1.395378674	8.400733467	1.504048446	4.370766356	5.205428752	4.29803901	4.183726679	1.151153691
TCGA-2V-A95S-01A	MVI	3.881791372	2.45389783	4.60838017	8.385670584	5.4257443	6.503845136	3.721116186	0.176670509	2.219508416	4.295773392	6.679460158	2.973279302	6.628158022	9.961350118	1.702734206	5.129076202	3.354312839	3.102911057	0.652296694	2.367272432	2.525393277	1.784646347	2.394098448	2.72366157	6.821594843	5.317736525	5.18604613	3.841350492	3.506430959	1.965306583	3.405700562	7.710568761	4.048306955	0.887144735	3.589081517	6.044258739	0.813672328	2.661976562	4.674260166	6.024662843	1.290716744	6.253958974	3.295549204	4.930898742	5.919677852	5.355850019	4.091579833	1.716505424
TCGA-GJ-A6C0-01A	MVI	3.3583964	1.299336353	3.565225157	6.700205339	6.316542261	4.533854632	3.79673135	5.570080566	4.262684278	4.874579873	7.144013169	3.600366701	8.89878877	6.662185504	1.69561726	5.385518707	1.984253828	4.685323871	3.606856877	3.70060941	2.387919394	5.385676268	2.515787663	2.271892139	6.992978332	5.775245879	4.78671918	3.843374418	3.340019525	0.556855943	3.085138096	6.199537348	2.652833245	1.613475128	3.819541553	5.169027314	1.604265072	1.738801668	4.374843806	5.155477462	2.53888403	6.982662646	1.824811231	4.256136107	5.402668343	5.29446415	3.940643592	1.083793577
TCGA-FV-A4ZP-01A	MVI	3.928658082	1.196033951	1.133962329	11.51021728	4.66039393	8.864029705	2.273803757	0.056366995	2.311226738	2.777675973	5.098689935	2.254108102	6.794036492	9.279481802	0.664984041	2.851041949	2.600485627	2.051537206	0.704378596	1.065375262	1.298538503	2.014080673	1.178042814	2.050055384	6.292539179	6.858147838	5.916563262	1.707944274	2.548538025	1.158603587	1.154262423	8.171420063	3.398315501	0.615435595	1.784598676	3.782051229	0.456737259	1.008988589	1.770843723	6.177856439	0.857733405	5.124068415	3.82805179	5.034912633	4.980745898	4.263528504	2.342727906	1.893656129
TCGA-DD-A4NK-01A	non_MVI	2.077799363	2.17397951	3.889539707	6.646229517	5.074549996	6.038283891	5.435714079	5.959891268	2.510678619	5.430018364	6.489272509	3.24728659	6.229660587	7.21424443	1.714599419	1.356657028	4.352661936	3.458800644	4.55675254	5.078994731	2.651553671	0.669958296	1.666497847	3.542291785	6.042140416	5.029897178	4.627893652	4.761136154	2.718932102	1.698356882	2.366298887	5.999752117	1.859014474	1.116661555	4.244700653	4.32561232	0.759398156	2.439840843	3.651889389	5.002017884	1.89985598	8.230493199	0.900878854	3.652149589	4.683521161	4.549025899	3.765155255	1.804450964
TCGA-DD-A4NF-01A	non_MVI	2.050630246	2.343541048	4.072204259	6.979079283	5.492251801	5.303820307	4.302662118	4.35818261	1.773419338	5.717250105	6.18719161	3.089265144	6.307385195	6.034213609	2.257094332	4.458754715	4.10534462	4.41679844	5.323748055	2.270281343	3.533650524	5.210144546	2.496699607	3.386965975	6.425146204	4.347231226	4.689593679	4.397029039	3.333979453	1.059684391	4.08399722	6.203104732	3.922498609	0.985740777	3.785055806	4.909087479	0.86317714	3.123496276	5.405304418	5.149750783	1.95356561	9.496122345	0.443841426	4.299573467	4.72056213	4.72927817	2.469354106	1.630316883
TCGA-UB-A7MF-01A	MVI	3.831918688	2.652273101	3.291086135	8.07887163	5.133032619	5.753367621	2.616737543	0.637772324	0.916702888	4.241169865	6.945182748	3.083030363	6.47713962	10.4108639	1.220451907	5.87129389	3.230744159	3.757317093	1.26534298	1.333799391	1.870908606	4.813502989	3.224512664	3.174031821	6.691183564	6.21100237	5.11989996	2.478092286	3.261665401	1.947629812	3.703186467	6.665551995	3.5837658	0.885536673	3.464537411	5.495780539	1.910281415	1.956716803	3.635310413	6.118810554	2.845729525	7.267061376	2.02678043	4.384391733	5.854470187	5.505950728	4.173145981	1.325077952
TCGA-G3-A25Z-01A	non_MVI	3.194846956	2.024818602	2.983618601	8.147627535	5.032314419	5.767215893	4.366938183	4.189240107	2.391269657	4.446402248	6.247494158	2.324761227	7.559012017	9.642454134	1.119531623	4.277589218	1.884865756	2.999285734	2.866813501	1.758190698	3.028968832	0.608351026	2.162033355	1.890814785	6.290608229	5.794118327	5.101101286	4.026455645	3.304103728	1.273403433	2.956832553	6.278130176	2.7256256	1.250160405	3.082139225	5.005224285	1.197430467	1.667419712	3.343928386	5.656646277	0.896893601	8.476761137	1.844804041	3.703994839	5.277995401	4.516159668	4.323351142	1.334681897
TCGA-KR-A7K2-01A	non_MVI	3.997619725	2.096056133	2.936161254	7.665059391	4.559684808	6.571260215	2.473093436	1.448108689	2.45301075	4.41945141	6.312056374	3.023945245	6.132734831	11.50384138	0.935225156	4.106461527	2.842041013	2.410045232	2.171308144	1.638240789	1.245421076	1.058728566	2.165240479	2.544461443	6.2045747	5.76209762	4.661740701	3.377837394	2.953959985	3.403105368	2.790701765	6.959695413	3.192716003	0.812076065	2.965682516	4.865742144	0.763817108	1.724858883	3.619657042	6.018994753	1.843351383	8.406895928	1.680632973	4.264118197	4.902719838	4.824150009	2.744816667	1.482986468
TCGA-DD-AAE0-01A	non_MVI	3.490083077	2.12676595	4.059114369	10.17112881	5.280368375	6.238478839	3.615451533	1.292018313	2.337330812	4.368380729	7.197938645	3.458559298	7.621709788	7.163912182	1.540901421	3.420165355	3.131204558	3.990178523	1.997774642	3.144128935	1.965090587	2.513129893	3.437326661	3.121953614	7.644968537	6.475636324	6.219047547	1.999408793	4.13377492	1.456750817	2.737647403	7.369629617	4.476561733	2.829794347	3.643898822	6.281406018	2.008351776	2.090007418	4.456489117	6.381470739	2.175544095	2.452318607	2.739562549	6.155768203	5.699093087	5.187578313	3.530643216	1.040580157
TCGA-2Y-A9GT-01A	non_MVI	2.859161386	2.002732391	3.900109862	6.854561967	4.997572715	5.148314363	4.646998519	6.034277577	4.146177257	5.081852779	6.03154346	3.106766204	6.181750449	9.561555741	2.027048099	4.869194102	3.851802774	3.723511676	4.178142469	3.251844445	2.197216644	3.272120713	3.225647455	2.847833368	6.519434197	4.212241927	4.13851015	4.266580785	2.774343459	4.508170092	2.903754684	5.87500218	2.724875532	0.843264424	3.448761995	4.994405592	0.940639654	2.457024804	3.420115378	4.732507396	1.593194713	8.120793358	1.432037984	4.076297114	5.044086443	4.557504517	4.102473334	1.628909317
TCGA-DD-AAVV-01A	MVI	3.251149128	2.181327326	4.033883702	8.229047565	5.445288553	5.505599311	3.152482394	1.409742935	2.608970295	4.419170117	6.518754833	3.073699838	8.142130818	9.488809259	1.122782258	4.953968175	2.622535109	3.129273546	2.711807907	2.211544292	1.888421024	2.760668489	2.456412188	3.098495801	6.939409144	6.146220467	5.719686507	2.980043877	3.59114555	0.471495226	4.029193718	7.539645663	3.269168004	1.818113041	3.120187441	5.382392993	2.083058201	1.94120922	5.084793909	6.285421814	1.867670642	6.111562564	2.253338389	4.89591783	5.967566545	5.124367151	4.328300557	1.552163573
TCGA-DD-A1EL-01A	non_MVI	3.180472082	2.803553443	4.602909027	8.551220527	6.125120478	4.716888961	4.86081861	3.187992397	7.109770198	6.593614344	6.230793184	3.294797481	7.362476218	7.63111955	1.392180291	5.239775925	4.900531064	3.915197881	3.710264987	3.890428884	3.321057607	3.034783445	2.918226444	4.219306074	7.633602195	6.32103722	6.235945747	3.918459068	4.340968102	0.780982269	4.501952156	7.376645622	4.735100706	0.983139497	4.092352051	5.808886856	1.225197816	2.87552448	4.695291371	5.907410801	0.514202166	7.96144754	3.080274446	5.183493748	6.174500863	4.942480801	4.490787441	1.496517784
TCGA-DD-A1EL-11A	Normal	2.187559497	2.14871244	2.958745702	6.961537891	4.69823765	4.889407553	4.164129894	6.186257948	2.274289692	5.046487383	5.607908496	2.060277182	5.638300397	7.906429698	1.622951646	3.945178311	2.578704188	3.484509393	4.294694202	3.392841193	2.461465168	0.017647825	2.436141243	2.483532589	6.046031681	4.098046444	4.158805732	4.474157203	2.566123606	2.613274707	2.237727766	5.214956312	2.457587632	0.691228927	3.276950085	4.445535874	1.045226359	1.911351318	2.925266228	5.09591162	1.386057416	9.096905942	0.47378951	3.787444629	4.715984861	4.013897426	4.064492469	1.100615437
TCGA-DD-AADJ-01A	non_MVI	2.978685524	1.644584903	3.038760667	8.433871086	4.779428692	5.753125497	3.19781269	1.34283217	0.785260717	4.692667071	6.165722537	2.206317573	6.994013099	6.909908456	0.910931417	3.72537034	3.607365011	2.930104587	2.872058539	1.976220138	2.108152746	2.759395431	2.042727254	3.013515839	6.162684682	5.50294754	5.408085254	2.967458284	2.932681878	1.429692489	3.203454604	6.59421897	2.244364045	0.660692123	2.655806202	4.675166846	1.671534201	2.250198175	3.728652999	5.715824854	0.70947148	6.63767578	0.877847965	4.402563747	4.486887516	4.008084394	2.991864658	1.396277816
TCGA-BC-A5W4-01A	MVI	3.490383588	1.92748374	2.525801469	7.70192601	5.10486406	6.404168116	3.638607813	3.634905285	3.220780061	5.760440731	6.266124157	2.846992362	6.306343666	8.105545989	1.907134226	4.318405686	2.129613399	4.212809814	3.25207485	3.336568823	1.100475808	0.803657759	1.78593503	2.722154802	6.645240532	5.517371054	5.546812736	2.908504189	3.324107431	4.062905776	2.737786956	6.151851095	2.457335559	0.514662188	3.565520978	4.826389173	0.539773419	1.223478329	4.433294058	5.797920016	2.105470336	8.114408049	0.846588502	5.387756669	6.03915047	3.624295671	3.533932886	1.358739967
TCGA-XR-A8TD-01A	non_MVI	3.244716205	3.036727886	3.353329261	8.128850053	5.66577753	4.786845404	3.20725702	5.021245886	2.66454735	4.801581187	6.594481047	3.210207178	7.80621587	8.303983802	1.396092376	4.557639792	2.547583539	3.674986482	3.759999954	3.330000858	1.794509695	5.682854387	2.353493584	3.122253537	6.828376512	5.980629303	4.885602258	3.384510718	3.289922631	0.509751214	3.462279719	6.115781366	2.347027034	1.477574682	3.186574748	4.844550477	1.245295928	1.490362435	3.44563202	5.921354116	2.110957041	6.755003417	2.632139032	4.459414769	5.502406475	4.740872234	3.32102794	1.203625947
TCGA-BC-A69I-01A	non_MVI	2.557175565	1.772775725	2.932671634	7.85041855	4.864965598	5.084070458	4.051756663	4.937111506	1.832452231	4.594091106	6.360196103	2.919957417	6.066551882	8.1092185	1.404930989	3.815057276	3.869567783	2.549791897	4.601399784	2.543204533	1.611745474	2.692079983	1.474789431	3.206644014	6.066209066	4.995345867	4.397468108	3.57463938	2.252108631	2.019106118	3.010230945	6.022627309	3.215208162	0.557395951	2.819401699	5.353679995	1.59175989	2.095751202	3.556873737	5.205252825	1.33334023	8.348970958	0.544914885	4.813607502	4.997153584	5.141768398	3.00713326	1.705345373
TCGA-MR-A8JO-01A	non_MVI	2.822489366	2.796854227	3.629054301	7.335283985	4.540939792	6.35463503	2.607080899	1.156413765	3.149130027	3.229141362	5.606601722	3.213159541	6.343254679	6.904825844	1.292781853	3.787307196	2.46001514	2.401580627	2.452002355	0.725979403	1.760456829	5.864202368	2.0773133	3.082389384	6.30351443	5.210073178	5.226170217	2.402443554	2.750551378	0.170311344	3.047001641	6.794233808	3.151966236	1.447800486	2.787370412	4.317544439	0.483378493	1.566253228	3.393884307	4.654013464	2.578347112	6.30113475	1.007566262	4.29471167	4.422373801	4.219750267	3.399225408	1.160570157
TCGA-DD-A11C-01A	non_MVI	2.513117932	2.918856833	3.428685178	7.741515914	5.082214927	5.726176437	4.056434797	4.306630896	2.412840751	5.260640369	6.737497656	3.254815456	6.684634289	8.087253973	2.220192498	4.474879253	3.7908208	3.760303405	4.493689985	4.172585702	2.094367949	5.348631386	2.66001971	3.139366925	7.195317976	5.042592279	4.688355513	4.46698375	3.46228495	0.800604489	3.11101895	5.830116806	3.465938947	1.420861626	4.060751511	5.298233924	1.26031047	1.668720571	3.319660114	5.727262529	2.441342703	7.538671688	2.142726589	4.118266998	5.713610929	3.772039682	4.328870004	1.009369951
TCGA-DD-A11C-11A	Normal	2.1447877	2.14518373	2.742531945	6.763219251	4.468073584	4.69807633	4.360652911	5.956951504	3.593229988	4.9657256	5.91936925	2.342362848	5.549954754	5.14239062	1.701330935	3.539320983	2.879251277	3.54538875	4.148782393	3.505297115	2.088690294	0.100917943	2.159725981	2.561860797	5.503252338	4.041766593	3.578240469	4.097684991	2.160923154	2.55748056	2.323756105	5.100614845	2.02878593	0.525563357	3.057330061	4.258410843	0.693657016	1.600371074	2.914963656	4.654420064	1.288370088	8.858511304	0.43200612	3.516825815	4.48617283	3.876168829	3.821709561	1.153803232
TCGA-DD-AAEE-01A	non_MVI	2.303829675	1.208845895	4.228683354	8.631531356	5.813425875	6.289001151	4.495858743	4.031034494	6.658015182	5.333529733	6.823153998	2.867639425	7.295883977	8.48752835	1.727677286	3.838684966	4.08104181	3.594986811	3.433630681	2.88401715	2.302085638	2.934509298	2.601394103	3.335049525	6.29270177	5.722228815	5.900622358	3.901704169	3.623808502	0.876676222	3.943152547	6.26985596	3.383652933	1.060879551	3.795509191	5.339791435	0.819336718	1.93171454	3.407287978	6.42408777	2.543995644	7.53299745	2.168481028	4.525405805	5.458320216	4.815307283	4.553533816	1.683669918
TCGA-DD-AAD8-01A	non_MVI	3.140051452	1.984512631	2.647303161	7.644360116	5.614805988	3.689155114	4.057911455	4.872659119	2.02938313	5.356049209	6.254692013	2.987778012	6.3974843	8.35310737	1.726368294	5.125772922	3.953562863	3.937949055	4.097023036	2.884794354	3.214362896	3.446283539	2.045509441	2.839498245	6.002819831	5.646914932	4.891818134	4.002114504	2.987347142	1.789514558	3.228877989	4.918504018	3.701129371	1.814123921	3.343122184	4.32601488	1.509334278	2.376440483	3.863017988	6.629146841	1.111877609	7.636331385	2.315731187	4.550595074	5.66523187	4.710848376	4.276848348	2.009054323
TCGA-WQ-A9G7-01A	non_MVI	3.98933997	2.486968328	4.360287965	8.082511439	6.337887995	6.58243057	2.712861993	2.105856332	1.63847798	3.834464852	6.156634096	3.105869126	8.517234489	7.282867777	0.976092753	4.014759295	2.163241592	3.356220331	2.528984468	1.909016795	2.410014575	1.612344196	2.721359628	3.186670719	6.627874647	5.904812968	4.265637251	2.556731729	2.46732106	0.503437445	3.155039918	7.331611845	3.793985844	0.678878168	2.38457587	5.346573267	2.815283498	1.741300289	3.893115526	6.025982782	3.552696805	4.914479213	2.663599884	5.40782025	4.636827419	5.510870998	2.61413349	1.479019078
TCGA-DD-AAD5-01A	non_MVI	3.684162598	2.5509466	4.638149689	8.793893114	5.751451254	4.638040354	3.787364426	0.085987568	5.860216192	4.547093912	7.689509772	3.887810563	8.418725287	7.31213848	1.876172794	5.194929436	3.421110487	3.696907535	1.893969573	0.644343823	3.171148502	2.288650961	2.005208073	3.024134641	7.123132352	6.540286425	6.572568491	2.1750305	3.824952012	0.686736836	4.253249376	6.779005058	3.398143593	1.168142042	3.456093422	4.998966484	0.922601444	2.589011522	4.811609198	6.047447469	4.27818128	5.066091734	3.832883812	5.159032616	5.495903526	5.760584659	3.818491361	1.197515842
TCGA-DD-AAVZ-01A	non_MVI	2.697221423	2.818572216	4.022486666	8.163700035	5.62030177	6.207917931	3.464323925	1.829989669	1.159316803	5.415869747	6.643778881	3.195510037	6.865446104	6.872167295	1.811795754	4.365193523	2.751171181	3.580459951	3.018058119	4.237846882	2.921999564	0.358397659	3.045596895	3.457084788	6.605300878	5.32822955	5.343633075	4.305994105	3.340187811	2.013590921	3.63272595	6.836558794	4.12333869	1.065465886	3.62938355	5.614045671	1.36362387	3.369055135	5.18935788	5.733195442	1.420866525	7.90776967	1.109328765	4.209887068	4.896538148	4.158231271	3.491174166	1.658842011
TCGA-DD-AADW-01A	non_MVI	2.291633133	2.464500571	4.58631141	8.361458391	6.340997966	4.731565116	3.200994401	0.115584339	2.486037873	5.874424033	7.165375588	4.274060616	7.136324038	6.273453958	2.487950986	4.408609081	2.97510684	5.04246533	2.646886761	4.343405858	2.349422925	1.939852901	3.171439647	3.885780372	7.20351946	5.983837729	5.229518135	3.793740874	3.690231837	1.624295182	4.113623677	5.928455085	4.132228163	2.590078524	4.335410455	6.168033767	3.088712104	2.723713343	4.839320371	5.560338798	2.577171213	5.761887401	2.543555714	5.078073137	5.237159388	4.830101037	3.648063895	2.060562272
TCGA-DD-A1EI-01A	non_MVI	3.053263432	2.79044306	4.899608854	8.491974167	5.973403099	6.93060574	3.803132346	3.251536225	2.709739213	5.511856442	5.909169879	2.830928812	7.396978084	8.15259358	1.921683622	4.27658054	2.830562354	3.74219305	3.054827828	4.443391611	2.303935841	1.308594971	2.750594386	3.496665237	7.054272353	6.2145432	4.759128276	3.875326937	3.648392166	0.889072829	2.989173292	7.471123624	3.717066857	2.464774623	4.120298412	5.652633094	1.667387417	2.072517683	4.064279125	5.948761587	2.70124949	8.081674789	1.680644987	4.092936518	5.735164573	5.124481511	4.692699607	1.746211656
TCGA-DD-A1EI-11A	Normal	1.844256523	1.435424508	2.753851506	6.927298242	4.476857781	5.08266392	4.259872467	6.107685178	2.729084245	4.928529506	5.735249676	1.929801061	5.210618682	5.834676028	1.652247664	3.26379421	2.72626022	3.335854463	3.545498252	3.309041449	2.058077042	0.127378866	1.958134109	2.924935448	5.641656408	4.331815558	3.725795479	4.1826123	2.34111863	1.882323438	1.577411974	5.135980051	2.499481811	0.61909795	2.938293256	4.39788401	0.757211522	1.949750159	2.764066382	4.916774081	1.313574622	9.038741742	0.480617752	3.464979541	4.417613282	3.67584146	3.797016668	0.837141271
TCGA-CC-A123-01A	non_MVI	3.329408809	1.270132711	1.981948829	10.61450081	5.137257818	6.040489814	2.210440504	0.207486205	1.251125984	3.554581438	4.998976626	1.705381591	6.346279604	6.598077922	1.083700697	4.245730405	2.485008367	2.719551276	0.560837732	1.463292792	1.329963025	2.383086466	2.994211118	3.030184634	6.365954674	6.477729863	6.305788108	2.766405019	3.068514547	0.897066393	1.847602677	6.835525346	3.441628942	1.087267825	2.56700553	6.049784695	0.543827306	1.893836967	2.880803502	6.002830668	0.725658563	5.467027053	0.78295949	4.841110882	5.506885237	4.132741471	3.796287766	1.626269232
TCGA-DD-A1EA-01A	MVI	2.81553081	2.539782037	4.873905326	7.817419127	5.952234864	5.092047753	4.906681435	4.39189621	1.350651264	6.012181269	6.763886859	3.223737557	6.987655281	8.163322599	2.452101811	4.528320149	3.836994209	3.948610086	3.712931785	3.80061021	2.507914551	4.958909382	3.22682279	3.851452069	6.896136435	5.511388512	5.260155955	4.498555695	4.045910534	1.774267217	4.217103153	5.762643616	4.356047237	0.848157632	4.422286749	5.019405426	1.50689278	3.166142394	5.045879969	4.527878386	0.571528308	7.686197793	1.889295871	4.066059489	5.223377038	4.81048094	3.945928068	2.008286941
TCGA-DD-A3A4-01A	non_MVI	2.047730575	2.707996071	2.424869275	7.329657839	5.387608648	5.440603597	4.969074252	2.241865721	3.722819387	4.114044056	6.3238628	1.989466189	6.451338919	6.281709122	1.283916019	5.567850892	3.078976873	2.142556542	3.618567962	2.324885274	2.373173571	1.902964099	2.121446347	2.994780351	6.546267791	4.780066994	4.724466435	3.919812388	2.79423405	1.246700288	3.078892964	5.522494331	1.835463191	0.447995896	3.30405416	5.005218683	0.823443636	2.099677119	3.325380195	4.966382466	0.37597289	9.127946558	0.398321662	3.807071156	4.786614325	3.818618986	4.066323299	1.232473601
TCGA-DD-A3A4-11A	Normal	2.704529136	1.77254941	3.318483314	7.7702552	5.179226061	5.049212179	4.528409781	5.829071871	2.179573	5.204124698	6.597279456	2.833683868	6.34145961	6.74988353	1.507220697	2.583567208	2.659741384	3.357124292	3.786831934	3.563608315	1.917923363	0.098160001	2.037095167	2.662662832	6.642084176	5.358458882	4.363906741	4.312501973	2.605531891	1.062281475	2.636322211	6.527349779	2.790238361	0.845751372	3.423470886	4.687531487	1.020373619	2.317607406	3.32412775	5.115024962	2.015356638	8.783980031	0.431529695	4.683391277	5.132125247	4.654217861	4.030937201	1.281012603
TCGA-5R-AAAM-01A	MVI	2.119186266	2.95481371	3.436745102	7.906711325	5.267299016	5.87488008	4.644025295	5.494118507	4.20439894	5.194370237	6.45800782	2.783207219	7.10964564	8.432076679	1.607027534	3.479344318	3.457833981	3.405745703	3.795055837	4.224359136	2.073109642	1.243138661	1.600602837	3.072947958	6.615126445	4.690004447	4.360329478	4.224025489	2.877129598	1.853506427	3.101409057	6.272054092	2.663620298	1.23289651	3.316225942	5.061242616	0.840886384	1.882159265	3.445348153	5.498749949	2.099848348	8.733134361	0.720643289	4.283650661	5.073801519	4.082352015	4.339676618	1.543807596
TCGA-LG-A9QD-01A	non_MVI	3.211025417	2.126317222	3.124240409	6.985948662	4.552963952	5.417432336	3.864919659	3.77753793	2.415313002	4.319439866	5.909341037	2.403785145	6.328201912	10.06367345	1.298809138	3.366402032	3.038388117	2.732632495	4.62868749	3.234058166	2.128833738	0.501918698	1.941042306	2.701081991	6.199031367	4.702993161	4.364737975	3.945647178	2.314862294	1.947979306	2.578382039	6.981867123	2.075602363	0.956812864	3.206113293	4.743096941	0.695145963	1.445062963	2.800040916	6.10566134	0.781066022	8.454556905	0.438044917	3.702775989	5.008785373	4.316859769	3.310616076	1.568025623
TCGA-ZS-A9CD-01A	non_MVI	2.918920572	2.377155382	3.137542891	7.624336155	5.171241295	7.86179916	3.487432486	2.65806519	1.726141603	4.726133659	6.212855879	2.959556082	7.771906321	9.95376556	0.966418276	3.922012071	2.492495412	2.728900215	3.311059193	3.166171961	2.610424842	1.319193252	2.420283679	3.550555474	6.655363534	5.451100067	4.719598338	3.714150765	2.35607073	0.825729236	3.424655669	8.036178053	2.856865437	1.386205111	2.833294313	5.081924132	1.562645249	1.782560744	3.440615132	5.574575937	1.888087475	8.593001599	1.256473839	4.266767895	5.239362176	4.397271446	3.919322871	1.677904432
TCGA-UB-A7MC-01A	MVI	2.516615811	2.717957075	4.370582021	8.404199275	5.412131776	5.068659948	3.515191989	2.570477371	2.621491686	6.052758708	7.30421278	4.024159114	6.25455007	7.814333901	1.990810938	4.280192387	3.657698749	4.395678366	4.528757661	2.642198955	1.344032673	4.196512976	3.047911768	3.746274532	7.181449342	5.34043046	5.423136846	4.134547318	3.794091019	2.060452733	2.414753428	6.89146439	3.909950464	1.131567363	3.833431539	5.098318919	0.815464491	1.922399331	5.269623581	6.255318115	2.008440812	8.733589527	3.277635675	3.691903562	5.144159727	5.14583977	3.139987959	2.460152411
TCGA-ED-A7PZ-01A	MVI	3.888208374	2.407995802	4.024907743	8.872538439	4.753516784	6.530945773	4.099811237	0.955161778	1.60540823	4.294334403	5.905901059	1.866651265	7.038744779	6.104789225	1.009393865	3.832322333	5.881857865	3.191712886	1.655206812	2.19171918	1.533125071	5.187731301	3.278015749	2.568492007	6.209672889	7.235158977	5.391328375	3.279347356	3.698341555	2.228177853	2.987703718	7.248927268	3.279690123	0.668340819	3.339730753	4.640389026	1.058595829	1.934574777	3.9079655	6.833507284	1.625491124	7.365295364	3.041661955	4.683386633	6.037400565	6.061257742	3.820958231	1.120460299
TCGA-BC-A217-01A	MVI	3.809867661	2.402498137	4.256943495	9.562382643	5.709459685	5.022360151	4.513580492	2.142701688	3.375940166	4.595809796	7.267059517	3.201650453	7.119686917	8.061097598	1.884147467	6.968098065	3.226510922	4.19128776	3.404433805	2.857536235	2.98580864	3.608283898	3.326278338	3.227033288	7.368165436	5.881119371	5.85718451	4.8150647	4.343317218	1.223668265	4.466402006	6.205089259	3.857043257	0.569726069	4.131691355	5.656967831	0.962457943	1.742987708	3.933744186	6.232609041	3.36896565	8.231565888	4.015459951	4.749212602	6.160099947	6.049079092	4.481911647	2.120189931
TCGA-DD-A39Z-01A	non_MVI	3.523597965	1.940718987	2.510547971	8.942186019	4.856547133	6.759992144	4.079356902	0.401899112	1.805220924	4.346713941	6.219512193	1.70424975	8.186723731	7.071811001	1.153570492	4.570311003	2.298437512	3.342243221	3.387841611	0.497640083	2.018842799	4.670543531	1.668689559	2.822173217	6.00024452	5.709118309	5.068946997	3.892271663	3.345207268	0.588973044	3.593976881	6.752079552	3.342646983	1.105489864	3.335847924	5.447681065	1.290896647	2.405693808	3.39836369	5.501406661	1.483780732	7.31549854	1.632754388	4.763234251	5.490734069	5.607790722	3.221806128	0.839880817
TCGA-DD-A39Z-11A	Normal	1.88498222	0.68159896	2.064998163	6.587088106	4.087470275	4.109155429	3.919049919	6.067563134	3.305467838	4.425160587	5.575752351	1.697673016	5.302997819	6.852915804	1.121639547	3.239144073	2.563606341	2.992564183	4.411031206	2.602638027	2.086178865	0.459160286	1.764085958	2.034819508	5.230433186	4.01442296	3.665323594	3.501809023	2.004293055	1.708508255	2.576204285	5.203067273	2.212284773	0.729974266	2.510409541	4.324156516	0.254580545	1.432132615	2.314006017	4.947936062	1.112234586	8.257997622	0.282207077	3.675315542	4.269545434	3.520771416	3.511613849	0.576034439
TCGA-UB-A7ME-01A	non_MVI	3.015843258	2.473994386	3.481824837	8.480408842	5.416588341	5.633750808	3.450954596	2.190643287	1.908549941	5.162432142	6.215642237	3.182941102	7.472109909	7.61541998	1.251467976	3.52991166	2.850266335	3.084891293	1.321108373	4.447016627	2.64548054	1.298703711	3.6252278	3.097442919	7.147314534	5.38406198	4.627834229	2.433816983	2.735963538	1.80052837	3.468558351	6.52430707	3.884421955	1.308052365	3.217764022	6.733227646	1.533170335	2.876178019	3.871210079	5.494274515	1.977678332	7.909018685	1.974987733	4.298571309	5.689497927	4.44182088	4.306977676	1.386817463
TCGA-ZP-A9D4-01A	non_MVI	2.159531716	1.660176159	3.981210897	8.381182819	5.430784862	5.13690373	5.119742987	5.593510283	1.944097807	5.275397481	6.200547188	2.880991013	6.142691702	7.608313264	1.637163751	2.916496498	2.487476782	3.410971204	3.572785116	4.114806269	2.90586927	2.763301992	2.231098392	2.574284919	5.978307704	4.561659997	3.188544668	4.196051946	3.174463221	2.258113491	3.60188095	6.057906267	3.060966474	0.692351858	3.709671408	4.893202091	1.388693332	2.58469011	3.839147345	4.715218116	0.468948893	7.521026923	1.314207836	3.356045371	5.0201921	3.911782724	3.787660872	1.33202051
TCGA-DD-A4NB-01A	non_MVI	2.989983486	2.875393217	3.64257996	6.879930395	5.72791311	5.285986189	3.791225592	0.939730473	4.021142417	4.377236146	6.24593017	3.449239334	6.863140448	7.32714527	1.974351593	4.59878964	3.146999994	3.023977198	3.6134941	2.039178553	2.768238322	1.752664984	2.516708494	3.567387234	6.963647694	4.618775634	4.571918039	3.507814321	2.994895009	0.254152687	3.154125102	6.205767851	3.065301137	2.027462607	3.389594761	4.795076562	1.116474964	2.454568566	4.543281401	5.074034172	3.1542975	7.822448044	0.617994559	4.363528251	4.547783687	4.347683713	4.176006086	1.32679718
TCGA-BC-A112-01A	non_MVI	3.035556421	2.681410463	6.35340887	9.72123137	5.585058241	5.418180971	3.193736628	1.394216477	3.408961744	4.960844617	7.369137197	3.897075301	6.612613486	6.179683036	2.222767666	3.957131707	3.457327337	3.617134444	1.547795384	3.991905407	2.741452223	3.692024843	2.416818307	4.417426852	7.328374879	6.554910657	5.747502206	3.169236338	4.804899075	1.152952863	3.303670385	6.870124249	4.015132158	1.758692053	3.982098055	4.826073494	2.803220623	2.470381822	5.079539864	4.730429165	1.496550255	5.433999257	3.060085292	4.821881448	5.698266709	4.007063513	4.511331603	2.140225044
TCGA-DD-AACK-01A	MVI	2.45972599	3.052846633	3.811725675	8.257433069	5.866050705	5.606109264	3.751526508	5.825155386	1.673100865	5.393343013	6.7087332	2.974124859	6.687529019	8.68486081	1.843682604	4.339366482	3.240384966	3.31173322	4.567142016	3.57614424	3.314151626	2.956382757	2.79630869	4.027902236	6.818331764	5.801752377	5.34210828	4.140640652	3.309274234	1.833905975	3.621319936	5.900715051	2.949101107	1.205957493	3.782245052	5.547356499	1.693060321	2.27988832	3.546148903	5.630428318	0.901756974	8.474048571	1.629565228	3.667512697	5.875321373	4.26071889	4.674694371	1.749312752
TCGA-DD-A73G-01A	non_MVI	3.92573851	1.651037601	1.978587353	9.020598832	4.356541236	7.936486651	2.468284716	0.446291559	0.840452144	2.215906082	6.01062044	2.048259811	6.11701655	8.370786329	0.467866935	4.344058223	3.835731159	2.325817949	0.988675217	0.718801328	1.151087879	2.741921867	1.864989342	2.29754564	5.839288645	6.972468817	4.848141184	1.922774259	2.485781738	0.597802657	1.157078803	7.061413515	2.811056906	0.637697446	2.153822957	4.335160592	0.91803447	1.494999316	2.95296689	5.926039263	1.23378063	5.668835804	1.689867837	5.265591192	5.020479401	4.406796582	3.015164669	1.484242352
TCGA-DD-AAVY-01A	MVI	2.133396125	1.978609143	4.082413008	7.667096271	5.089861819	5.643658041	4.744768878	4.811013162	0.466565892	5.531248802	7.056364593	2.96192955	6.680455587	7.444840597	1.735714764	2.832201416	3.891488589	3.226170839	3.93246076	3.949142075	2.373611979	4.171549524	1.281100217	4.014632265	6.362210806	5.011760206	5.668785569	4.47915563	3.558122174	3.736217088	3.315325589	6.763182655	4.060694111	0.892620758	3.992395605	5.288460039	1.714451357	2.916677803	4.438688016	5.088604893	1.039739107	8.320494606	0.547567887	4.31599937	5.330309716	6.164838846	4.603216378	1.814640271
TCGA-G3-AAV7-01A	MVI	4.130139317	3.032522558	4.469790355	8.287735616	7.066175267	5.849200748	3.952806732	0.259082661	6.171645562	4.951711405	6.893790254	4.869095905	9.135348598	7.722704899	1.343619619	4.958372026	3.30887526	3.59514829	2.889396306	4.329404219	2.213808888	4.370733727	2.935649813	4.300441303	8.059414888	6.723438596	4.917528712	2.594771	3.668997822	0.830475884	3.876986293	8.077157195	3.824659841	3.263474623	3.40723308	5.640235519	3.083677052	3.534452271	6.80961242	6.337121235	2.573204952	5.877965805	3.747091692	4.847128736	6.64554151	5.835796325	4.442537658	1.853225406
TCGA-G3-A5SL-01A	MVI	2.012633273	1.64597227	3.228782754	7.848106205	5.431563452	6.18324951	4.172125421	3.37798913	1.165655764	5.012365686	6.251845382	2.667982551	6.5701024	7.070487015	2.00190799	3.842318604	4.017074711	2.839272422	4.850666745	4.800040942	2.580689805	2.844913806	1.480340548	3.185695294	6.410610929	4.540965483	4.836685807	3.913221413	2.704354061	2.301946821	4.172160611	7.106328286	2.883088094	0.597183869	3.716991177	5.222876296	1.283302554	2.039125263	3.967475312	4.987123229	1.734591145	8.655287566	0.810069939	4.15502393	4.587472196	5.250042037	3.378629409	1.718002191
TCGA-RC-A7S9-01A	non_MVI	2.282389693	2.721192672	3.125644127	7.94285756	4.691673565	6.067708838	2.818249383	2.551901893	0.692468132	4.732465281	6.306009917	3.021967359	6.132200926	7.238292158	1.25396715	6.17651106	2.343954059	3.009478551	3.91141351	2.703185202	2.024185921	2.519489655	2.320812965	3.205384851	6.216495998	5.720539997	5.165203267	2.804238907	2.975916379	1.284733057	4.098390152	6.146926235	3.715054339	1.22178355	2.771715531	5.940984215	0.756314525	1.599782981	4.088331584	6.071866371	0.909370734	7.057540846	1.83849949	4.368158682	5.212677879	5.319846261	3.025733914	0.837214847
TCGA-G3-A3CI-01A	non_MVI	2.756878181	1.91832654	2.729305091	6.82292169	4.964204289	5.437387095	3.859156133	1.517085051	3.59364172	4.489545432	5.922032306	2.268565172	6.833336523	5.53513406	1.784593532	4.296979459	3.223951354	2.421972221	3.284824906	2.882705296	2.460775039	0.33148729	2.150501217	2.863161263	5.819053202	4.48663671	3.969752876	3.637120747	2.505882753	1.044698965	3.164465723	5.653266298	2.615049333	0.563169758	2.903058889	4.750223268	0.579278924	1.879930995	2.813622925	5.094770877	1.638962536	9.314794441	0.644347758	3.73832499	4.250953993	4.125572198	2.092763563	0.949720113
TCGA-DD-AACX-01A	non_MVI	2.288706317	2.048905097	3.943904246	8.512697141	5.888262352	4.087638513	4.599189512	1.975472329	0.470367275	4.376652633	6.939718088	2.867636856	8.680913944	8.076727859	1.447717623	3.299368533	2.276379573	3.020170074	4.239706352	2.121898865	2.282086158	3.775878695	2.997821077	3.58695146	6.37023034	5.299016954	4.712815484	4.055049113	2.720467985	0.758166528	3.597400657	6.317258867	4.058760372	0.668334229	3.605388653	4.748249589	2.110044953	2.407962944	3.974377145	5.305786335	0.276615427	6.605890478	2.544114718	4.375958382	5.504567148	4.861300414	3.84111817	1.719365675
TCGA-ED-A97K-01A	MVI	3.653151532	3.822953214	5.542625814	7.640790892	6.058536265	5.353709511	4.278563283	4.238399488	4.18076203	5.862219919	6.365776717	3.977089669	6.838945071	7.983825067	3.300055827	3.854095351	3.379911831	4.124492515	2.949492132	5.330360798	3.610289571	2.112880299	3.477345508	3.66991211	8.005162525	5.464492369	4.435721991	4.704078667	3.449313135	1.002553616	3.182826174	7.384145618	4.155831396	1.666813268	4.44798347	5.663376798	2.280318172	3.141960678	5.063662127	5.228810352	3.247448545	6.683475782	2.653813093	5.92058628	4.91576679	5.788652686	3.353872068	3.021904361
TCGA-EP-A2KC-01A	non_MVI	2.959884187	1.899744859	4.361923069	8.434460838	5.422612497	6.322545758	4.375328797	1.930212833	3.318183016	4.934245954	6.59330035	3.271943545	7.105075476	7.620430536	1.527324171	3.816235786	3.739815193	3.280836461	3.52423851	3.709704483	2.734512923	2.24575293	3.134510577	3.338863784	6.555889601	5.356256171	5.284164233	3.933677915	3.333732991	1.136576887	3.589902371	7.295396802	3.427586143	0.80131531	3.828795705	5.120144058	1.197003953	2.575309129	3.894408176	5.300327511	1.463778546	8.048656628	1.913797462	4.512035211	4.782887183	5.044555565	3.567117888	2.110806136
TCGA-DD-A11D-01A	non_MVI	3.243156932	2.737759923	3.873973391	7.138611199	5.450214426	5.742610243	3.86415933	1.255842745	3.128994726	5.228378837	6.645943415	2.633293646	7.790965002	6.671493835	2.017006185	4.089170005	3.412084839	3.226746278	4.132253446	3.684993268	1.797669809	4.888599974	1.894075563	3.272666516	6.654163646	4.814204471	4.761063582	4.167663423	3.126166981	1.022338226	3.319398416	5.732903935	3.740264448	1.170370585	3.574737794	5.072874457	5.087933229	2.132530377	4.153169414	5.375064583	1.64212595	7.722855453	0.993931008	3.870872725	5.309710462	4.410885063	4.253148774	1.659128426
TCGA-DD-A11D-11A	Normal	2.273015628	2.348178552	2.944809591	6.932180698	4.804836314	5.105534473	4.304023679	6.271210099	2.989446559	4.319977764	5.661392655	2.241026778	6.05946086	7.786037646	1.795328359	3.651231448	2.874996704	3.47563041	3.81625075	3.072392923	2.234293014	0.399425992	1.77553919	2.81924942	5.968041321	3.960306591	3.803341012	3.797564099	2.57710994	2.173430506	2.419278626	5.426010515	3.367143454	0.755273003	3.00705799	4.41764886	0.829091783	2.129476849	2.841239669	4.67711652	1.562366922	8.903046848	0.179920659	3.483782723	4.755772139	3.951998234	4.195387012	0.880157066
TCGA-DD-A73C-01A	non_MVI	2.666258704	2.793314808	3.353946246	7.399333638	5.478270104	5.945829201	4.490473245	5.402043026	2.246363463	5.953317813	6.419214203	3.121139842	7.144454317	4.084853713	2.551703986	4.904598761	4.368619188	4.582373305	4.046427604	4.735059692	2.618625781	2.461089441	2.8078546	3.599128076	6.468620676	5.174061916	4.224125063	4.863944603	3.144842639	0.670626748	3.678412313	5.95530461	2.495428632	2.630948558	4.131283469	5.151417118	0.864126894	2.519399056	3.848921923	5.772600541	1.464012057	8.463125146	1.089049325	4.315909108	5.177759835	4.053796265	4.809620881	1.816309512
TCGA-EP-A12J-01A	non_MVI	2.229567895	1.835318014	4.286862783	7.475274494	5.513705611	5.963034963	5.244841751	6.456285408	0.773919018	6.157919656	6.831115979	3.451283578	6.334391341	5.946865612	2.797600433	3.868145925	4.596701128	4.763880534	4.632282702	3.205383852	2.45071256	4.255488917	1.689028545	3.897213495	6.149242313	4.794254214	4.305905649	5.31449174	2.806091658	3.537343144	3.304755406	6.505515106	4.470115246	1.410525003	3.853994632	5.305724908	1.575204989	3.548289541	4.772299384	5.132429044	2.211930073	9.04231932	1.367227762	4.44252402	5.555720277	4.646595332	2.049628697	2.263867958
TCGA-EP-A12J-11A	Normal	2.013095142	2.054477786	3.027277435	6.896518904	4.867906968	5.231507428	4.474455994	6.44868929	1.907002092	4.85765002	5.805381236	2.026809571	6.082487914	6.926327415	1.788800546	2.978485772	3.254130545	3.645509877	3.283340655	3.370269522	2.066516966	0.149070734	1.881150625	3.264852538	6.196467184	4.363500843	3.545107877	4.149464485	2.542019711	3.006450177	2.329527333	5.59118064	2.762405945	0.940276104	3.034707897	4.304925012	1.154235576	2.153319461	2.73585057	4.522436129	1.595424736	9.024428795	0.71461239	3.329762561	4.806713705	3.795949022	4.094836041	0.993124311
TCGA-DD-A4NS-01A	non_MVI	3.227776149	2.583217821	4.405224125	7.907550989	5.724979382	5.447313891	4.441741404	5.022933247	3.989280792	5.278658207	6.61670382	3.853532789	6.533726969	7.518262528	2.475101291	3.713144133	3.601543631	4.292043081	3.759035867	3.746113583	3.017298059	2.407294349	2.373423141	3.490304448	6.935097121	4.894892641	4.337389579	4.305861869	3.278521133	1.434577801	3.226107222	6.739562096	4.06919339	1.592355158	3.791867097	5.015712942	1.649250178	2.857794328	4.337009354	5.065608773	3.149632799	7.877787781	1.26208861	5.012902779	5.081754411	5.766484063	3.971329567	2.310321575
TCGA-BC-A110-01A	non_MVI	2.779858257	2.529293438	2.539025598	7.554834155	4.927057403	4.554527759	3.281584421	4.216186223	3.365637764	3.926071007	5.929358073	2.458806009	6.028923224	8.535001714	1.133906374	3.225534647	2.556823675	2.597324258	3.673172032	2.942381895	1.546176579	0.904769549	2.041818077	2.776847294	6.384949238	4.977961426	4.224520563	3.30124559	2.500748455	0.948425726	2.243749003	5.840492474	3.36992457	0.989272004	2.677781955	4.220449224	0.881330143	1.489844302	3.129303365	5.296095557	2.039454357	8.041002595	0.644851506	4.427260744	5.026627153	4.377907976	3.202909884	1.151760125
TCGA-BC-A110-11A	Normal	2.101234259	2.108716824	2.382039754	6.631038599	4.871069434	4.485173501	3.357686024	4.842684773	3.69818816	4.538657173	5.989697364	2.049853583	5.231399284	6.806953167	1.187000487	3.207652653	2.764919157	2.016575965	4.317452836	3.53606122	1.482411886	0.628084656	2.492144545	2.610299659	5.897867808	4.756249269	3.789678896	3.74888416	2.178083679	1.544119085	2.209166478	5.315771571	3.41847564	0.492336963	2.670974108	4.316090605	0.855417346	1.003191527	2.798842651	4.609716794	1.185737126	8.414520469	0.230696972	3.902956784	4.855460436	3.827570864	3.106010972	0.895801222
TCGA-BD-A3ER-01A	non_MVI	2.435557546	2.66003876	3.412100577	6.780265142	4.99198252	5.58790239	2.471425911	4.283998443	2.109071596	4.160348962	5.826955855	2.740011592	6.610811682	8.865391454	1.279966765	4.306752603	2.842700907	2.504558169	3.334561648	2.853267756	2.223468483	1.651441544	2.639439966	3.10758409	6.422532087	5.2036943	4.205004071	2.902054922	2.845014623	1.251678311	2.776111276	6.107752881	2.384320251	1.094709867	2.870405939	4.509748962	1.599232451	1.552806388	3.567205072	4.870279394	1.809790339	7.363397784	0.816536826	3.951465008	4.698488073	4.034866415	4.017667441	1.266350094
TCGA-DD-AAEK-01A	non_MVI	2.346312807	2.132808614	4.30627609	7.778272166	5.283101483	5.835073817	3.708668907	5.258099293	1.41673357	5.620069276	6.505476352	3.230953546	7.131321853	7.944819388	2.108466006	3.160556757	2.953143692	4.188153746	3.552074549	4.472816461	2.397503112	0.948649907	2.6360682	3.083434106	6.997720277	5.022597212	4.140471137	3.802635454	3.016655027	1.643219681	2.529767034	6.477967634	3.501156078	1.810378017	3.572693214	4.725835439	1.092292671	2.006609268	3.528319726	5.232353162	2.846201661	8.798126043	1.55062399	4.041977824	4.517254665	4.703992529	3.899237925	1.35905378
TCGA-ED-A7XP-01A	MVI	2.594727703	2.119026493	4.87348283	7.486417767	5.655664948	6.108564035	2.86645623	3.308621793	2.112802588	5.74738998	7.180069065	3.301943771	6.662034624	9.253480352	1.873115711	5.390366307	2.855811627	3.82991718	3.04758938	2.85143654	2.354451104	4.336929389	3.223683466	2.972505971	6.861179327	5.404473973	5.435327374	4.135127914	3.670883177	1.413803819	3.555401945	6.489269982	3.978677215	1.219849846	3.758821623	5.568116874	0.392212607	2.423852899	4.683406534	5.560687777	1.968749617	8.084732724	1.603994819	4.274659044	5.70428811	5.180810983	4.687580822	1.41372791
TCGA-G3-A25S-01A	MVI	4.294588697	2.864552018	3.531275453	8.74420399	5.612550498	5.881103442	4.094176789	3.657717859	0.611541574	4.337450475	6.738695903	1.772170888	7.846989898	7.287316513	1.393602175	6.240707784	3.478298194	3.684729678	2.300432748	1.512802238	2.210669303	3.380628115	2.235668494	3.13705424	7.110440313	6.726963572	6.896495693	3.578555694	3.846527707	0.86302351	3.732832158	6.940176168	3.451990049	0.553493297	4.024164953	5.920382122	0.735552594	1.85455516	3.97294278	6.751185899	1.012185686	7.529227021	3.119762987	4.437536317	6.203113976	6.887733032	3.744257238	1.919873737
TCGA-G3-AAV2-01A	non_MVI	2.788263979	1.843336032	3.427929022	7.714015781	5.327194057	6.25786392	4.571180934	5.223398399	1.389720066	5.1385173	6.226513425	3.230167092	6.598201188	6.963341575	1.489061869	4.347110437	4.167648415	3.01614573	4.414087224	2.243752056	2.148107721	3.540922324	2.724938115	3.639133737	6.17668885	5.046033732	3.660637556	3.734967879	2.985744712	2.1586204	4.519896243	6.745011703	3.824003837	0.688107112	3.250627628	5.61853819	1.079642375	2.623012673	4.508887498	5.608668125	2.446697441	9.05223142	1.266229268	4.828926251	4.729466742	4.94171417	1.590379472	2.160134767
TCGA-UB-AA0U-01A	non_MVI	2.080008584	2.275802412	3.860293382	8.005803296	5.601952159	6.716472473	4.183791749	4.217508214	2.692984271	5.452041034	6.411286042	3.283975604	6.971995328	8.289751884	2.115876506	4.805629682	2.872641037	3.946540458	3.5552152	4.049866041	1.88554817	1.425314414	2.571879894	3.85673511	7.014246475	4.752201471	4.366064974	4.271794367	3.181498402	2.710790973	3.359888352	6.725254204	3.358698805	3.148150498	3.798517532	5.43085378	2.394999287	1.79912081	4.485899455	4.919172716	3.171449599	8.175024504	2.350810089	3.784431253	5.653029912	5.467869309	4.385910096	1.089084042
TCGA-DD-AAW3-01A	non_MVI	2.333946014	1.811037382	3.514901726	8.177322376	5.273447691	7.245609167	4.911121174	5.722789339	0.915518251	5.346310689	6.538671786	3.007228668	7.033562311	7.062157075	1.74773564	3.429099676	3.198053576	3.600370635	3.420707468	3.25576945	2.900322837	3.862676755	1.766865551	3.977730271	6.266893617	5.628387091	4.322647414	4.108604048	2.872324287	2.871703283	3.901738202	7.349383619	3.468172084	0.814509971	3.678078471	5.349522227	2.241226355	2.57139883	4.117741774	5.776559207	1.390196471	7.719512615	0.970948106	4.374139832	5.373353996	6.352377278	3.457252079	1.364219871
TCGA-DD-A1EB-01A	non_MVI	2.61383042	1.266554525	2.91614882	6.786203703	5.08689436	6.211597002	4.442878066	5.834309249	1.367492866	6.176962998	5.650652922	2.207994413	7.057934606	7.057355487	1.674754027	3.807209742	3.06533064	4.027869696	4.55268635	4.699273916	2.093534933	4.363431852	2.2554901	2.927842835	6.60073297	5.12830967	4.040204119	4.825651897	2.655015404	2.860158747	2.966238532	5.41069144	2.912102285	1.932713513	3.474005164	4.66264442	1.523525368	1.499689921	3.398706788	5.128004438	0.674979685	6.568958528	1.063270778	3.715247426	5.327867189	3.322112927	4.941902851	0.767100641
TCGA-DD-A1EB-11A	Normal	1.972928497	1.664170647	2.837871173	6.578250538	4.995179985	4.834559893	4.616446877	6.238159531	4.489983011	5.448287337	6.114427492	2.343652788	5.752173605	6.52178491	1.821780895	3.469351206	2.974615496	3.599606653	4.773659212	4.107753008	2.427004623	0.065978793	2.468866988	3.046003444	6.205630113	4.162542238	3.77937475	4.485632611	2.541499629	2.186058465	2.388908842	5.279696069	2.430134417	0.730444916	3.299263718	4.521252385	0.767673669	2.054414477	2.959467532	4.523924036	1.268327447	9.265833338	0.212461341	3.73145877	4.674245319	3.614218236	4.757230486	1.026133635
TCGA-DD-AADU-01A	MVI	2.496882142	1.094336613	3.445134539	7.075017371	5.476514385	6.312739949	3.668703672	3.64179636	0.852985608	4.737690971	5.52331624	2.192919784	7.532826128	8.562515516	1.165038581	3.193343952	2.929296724	3.735260002	5.304879132	2.383553052	2.340032562	2.667859124	1.837485943	2.243072416	5.661555317	4.345105357	4.728706897	3.254919106	2.887049183	0.258300908	2.207903597	7.068149441	4.615136665	0.322386049	3.276752045	4.399090614	0.766090744	1.682708327	3.370009726	6.198021504	2.371734502	7.98537434	0.45787882	4.633792222	4.442258118	4.576719403	2.475699241	1.333163307
TCGA-DD-AADM-01A	non_MVI	3.603131956	2.133676332	3.367562994	8.220862879	4.62766251	7.171152306	3.103414324	3.926169441	1.19333283	3.786591854	6.078606428	1.907052607	6.848595637	9.32170916	1.271413676	4.562653406	2.968763564	2.810147679	2.56551239	2.053064641	1.652654108	0.525347374	2.357375312	2.979019881	6.144542779	6.115905048	5.476579984	3.233888307	2.908758204	2.321529815	3.248893264	7.061891361	3.174087095	0.694092845	2.69932617	5.263851321	1.188190236	1.198429582	3.238919913	6.114243851	1.861515174	6.472410407	1.630454554	4.68240393	5.473141488	4.849293139	4.112914643	1.366617761
TCGA-FV-A2QQ-01A	non_MVI	3.534490634	3.157732607	3.73407147	7.607188905	5.39016324	7.818150102	3.074613592	2.555235312	1.281367077	4.710202111	6.564573166	2.979850297	6.661680788	9.833073027	1.317423925	3.960360897	4.518190111	2.949306442	2.880759841	3.326876817	2.963267433	1.338017012	2.058520856	3.406338732	6.663955242	6.392001196	5.427036415	3.207225572	3.206530712	1.876067218	3.115866093	7.175120443	3.248710011	1.025828632	3.52725295	4.943691312	1.457642929	2.188108657	4.170121579	5.55637767	1.354098924	8.016003013	1.33705973	4.246413742	4.81236309	4.028589998	4.815850996	1.844156562
TCGA-QA-A7B7-01A	MVI	2.902970127	2.586359262	3.668695896	7.742817023	6.483188376	4.418824599	4.61884323	4.494222627	2.258828489	6.095596298	7.039698484	3.526532677	6.026808802	7.255652433	1.737478556	6.317372967	3.921657516	3.904084524	2.845471338	3.483530665	3.448101967	3.370594056	4.15264544	4.551200502	6.958357042	5.948039507	5.758507762	4.147747739	3.894727004	0.846071372	3.377037894	5.86919948	2.690401334	2.410858442	4.389711789	5.402256816	2.042181078	2.772360579	4.944969125	6.109236155	0.495422274	7.730679299	3.946971981	4.401501345	6.30261614	4.846343094	3.58277945	1.805923033
TCGA-XR-A8TG-01A	non_MVI	2.39725553	2.018784844	3.829184712	8.101528489	5.613068564	5.25716523	4.613400878	0.683036422	1.962608392	5.488649179	7.070246512	3.288951614	6.232014231	8.428648452	1.979080484	5.013504055	3.697518132	3.792379609	3.50740902	3.920760513	2.344284521	3.098697373	2.960746388	3.927666702	6.842341448	5.685353133	4.915518849	4.874483417	3.626001616	1.089839395	3.449631113	6.009653908	4.246142202	1.121132301	3.821099616	5.653038558	2.012852463	2.343999331	4.639617409	5.542397167	2.286709391	8.378188562	2.959341121	4.357161094	5.831588595	5.429154073	4.788053371	1.832233746
TCGA-DD-A3A7-01A	MVI	3.839268665	0.461445533	2.290439407	8.998698881	4.36056242	6.989623097	3.156622758	1.890264923	4.064661154	2.953286773	6.324568869	2.335157733	5.898275012	10.13814275	0.606149632	4.265058932	2.177412445	2.884925318	1.894569206	0.302974401	2.124999619	1.310212773	1.314906216	2.348867417	6.310464422	6.087497958	6.039919062	2.791155982	3.275429244	0.481349031	0.953833585	7.10395356	3.314822773	0.54193183	2.651106223	4.910842564	0.753773781	1.669119278	3.382087391	6.134369123	0.986150178	4.444143763	1.590709545	4.805388178	4.949305801	5.0189025	3.065671372	1.894975528
TCGA-DD-AAD1-01A	non_MVI	2.997281878	2.906454903	5.269629754	8.259878607	5.923378494	7.039185075	3.94222842	0.605116728	3.309204374	5.156468266	6.607793164	3.775113845	7.506121298	8.483690645	2.41936742	4.625182059	2.956859917	4.130391216	2.082050103	2.859178998	2.933213466	1.137810244	2.961531574	3.823420746	7.255655932	5.325211268	4.877910988	4.215405983	3.58229189	1.059607339	4.210036391	7.721054605	4.037840881	1.862067679	3.969827951	5.905636163	1.453971539	2.896854079	4.52098712	5.353963448	3.496276731	7.351730487	1.884849193	4.860671919	5.337233168	4.887382552	4.751811451	1.91530143
TCGA-DD-A3A2-01A	non_MVI	2.528058194	1.184306597	2.217243808	6.625361851	4.44281667	5.666887331	4.151984463	5.526518188	2.293851668	4.779155419	5.367655811	1.890198269	6.499919758	4.743946907	1.24967346	2.670313744	3.073872079	3.362102995	2.953564952	2.898850616	2.36583588	1.96632129	1.574757558	2.541038736	5.191387864	4.244711399	3.721191244	3.830438751	2.207605881	1.457165473	2.944997278	4.91889884	1.515174563	1.092927553	2.8937255	4.109098523	0.419919791	1.112884864	2.266150894	5.285301682	0.429285923	8.217624058	0.777915624	3.680804256	4.324433566	3.431143409	3.768696792	1.071596706
TCGA-DD-A3A2-11A	Normal	1.633365534	0.680435012	2.628715044	7.24158851	4.534271416	4.412117087	4.908274274	5.533110318	3.30225786	4.910978667	5.44124788	1.914731629	4.967963009	4.542288353	1.733316352	3.069054266	3.060149505	3.821916442	4.249371371	2.737251171	2.072647684	0.404127315	1.506152534	2.098493259	5.391395847	3.621804081	4.009798182	4.173910626	2.361850697	2.398933063	2.090029029	5.577438028	2.794298101	0.507827113	3.047090617	4.254609399	0.301630724	2.002408026	2.651682053	5.107537446	1.27500258	8.913106894	0.088055442	4.187528118	4.127365777	4.114474467	4.290204421	1.080351626
TCGA-RC-A7SH-01A	MVI	4.396856433	1.705704828	4.258594602	7.693125586	5.526209132	6.590218641	3.050519671	1.083754061	0.851946364	4.566726997	6.23059723	3.402432094	6.241479742	8.159052153	1.116143489	2.835489438	3.199131249	4.099335194	2.112752142	3.344095667	2.463793687	2.93092568	3.082571683	2.803062265	6.156317554	6.367292724	4.7372034	3.520189758	2.555909677	1.600714175	2.566462656	7.136409329	4.033835993	1.000394132	3.506795827	5.623639053	2.367476802	1.830070283	4.797244044	5.995617356	1.302288059	1.913283025	2.904657025	5.667984073	5.109413752	5.160302263	3.156414104	1.605659762
TCGA-RC-A6M3-01A	MVI	2.937779347	2.715236995	4.666893543	8.584607841	4.582167145	6.826726005	2.621134358	0.062558072	3.060899074	4.055627818	6.837399201	4.103130562	6.199888996	7.650841345	1.364872374	4.627048044	2.41255067	2.532891388	1.195843989	2.979743811	2.783599624	2.873740523	3.461883016	3.925606348	6.22255733	6.153934239	6.103690247	2.848576605	3.370556469	0.563804971	3.317608624	6.754243975	2.980236521	0.689186295	3.42137438	4.270473627	1.528455477	1.679968373	3.960929681	5.875282732	3.281697372	5.196243073	2.971041547	4.758783524	5.580638294	4.826716549	2.141468794	1.735239683
TCGA-DD-AACY-01A	non_MVI	2.614220881	1.968907378	2.935443986	8.797931596	4.81779991	5.584733654	3.578740457	1.050022715	1.212699877	4.904321874	6.63231389	2.654896286	7.480728404	8.240239201	0.905295747	5.017032993	2.091361479	2.905797489	2.265112146	1.003734169	2.148720289	2.745748107	1.868960406	2.926821225	5.828796299	5.458132473	4.404792455	3.172700268	2.414286124	0.687737554	2.689104316	6.843494356	3.076124148	0.85909368	2.881271764	4.960169334	1.996594689	1.905213884	4.30524739	5.250704427	1.215039357	8.357301768	0.619393916	3.748031612	5.254807487	4.273638538	2.892622859	1.581368519
TCGA-DD-AAE1-01A	non_MVI	2.344825937	1.605016398	4.198195182	7.877571581	5.452336032	5.390991927	2.939771806	2.954462927	0.856309483	4.646006981	6.276353645	2.650442409	7.469211693	5.945455608	1.120908318	3.197885999	3.134810553	3.013940798	0.883210096	2.701287861	2.608300408	2.897792811	2.245107931	2.61018617	6.017509957	4.945940433	4.707496375	2.885666856	3.106630675	1.588416374	3.078900378	6.606590845	3.11053145	0.746099862	2.983765279	5.234117047	1.388972005	2.188504444	4.208770923	5.664501937	0.492238829	6.10736427	0.851450796	4.138871211	4.750707214	4.517898915	3.336985904	1.350464872
TCGA-5C-AAPD-01A	non_MVI	4.433859352	2.98781956	3.075198727	8.237872835	4.591208806	3.914759887	3.622935558	4.237895125	3.532772013	3.960488766	6.910334988	3.499014795	6.995700303	7.604696627	1.243232787	4.753993295	2.732376652	3.624213943	2.334026258	1.981319682	2.221932545	2.938393966	2.903502744	3.195370775	6.842931414	6.481717167	4.137391034	1.53156865	2.80289006	1.789816271	2.903253778	6.741692412	2.714223208	0.850315709	2.808189697	4.840074561	1.723234321	2.95130859	4.378980695	6.623584607	2.238410782	6.718587073	3.541287648	4.845170946	6.330649591	4.729363356	3.343438173	1.455651494
TCGA-DD-AAVP-01A	non_MVI	2.835814078	1.491354652	3.484458521	8.240836154	5.20484699	5.291722461	3.916333887	3.598050134	1.068935618	4.511873696	6.70759099	3.161847926	6.546139258	5.412916724	1.878497436	3.988582042	3.002822451	2.974968646	4.130697277	1.069900089	1.779714932	4.843598464	1.14436531	3.817922179	6.337510311	5.895641901	5.28778006	2.832042322	2.933490016	1.570023331	3.713530301	6.364387636	3.272068788	0.931084347	3.183002785	5.310768916	1.742233375	1.718292067	5.395900369	6.145071936	0.874680016	8.146717346	1.456446377	5.077579586	5.49286339	4.431959797	2.114210102	1.544399683
TCGA-ED-A7PX-01A	MVI	3.268632936	4.443246033	5.88664082	7.970836879	5.442105626	4.67820297	3.69161933	0.062687725	3.97052544	3.695853848	6.700461465	3.821493844	8.232725217	6.979075088	2.075250741	4.434667828	2.398138069	2.812598944	3.420221981	2.850287317	2.247518513	4.19923739	2.463815726	4.505816101	7.923550799	6.558369328	5.001211107	2.870244122	4.453126975	0.328331147	3.610733957	6.848188621	4.072978076	1.537578843	3.829305469	6.25834121	1.499013252	2.237523555	4.45362919	6.218881165	2.275552084	1.949281175	2.711524184	5.619388174	5.85655337	4.837205396	2.0877505	1.646200327
TCGA-DD-AAD6-01A	non_MVI	1.605637009	1.440610068	3.788571061	7.655800399	5.700571759	5.341458836	2.847620498	2.353723668	0.557972912	4.553774245	5.957631888	3.225678903	6.966137718	7.71231525	1.221520956	2.883754275	2.180177213	3.311217181	2.241016839	2.131804436	2.930824275	1.141083462	1.664160263	3.202989487	5.617117574	5.5788216	4.791619758	3.223541767	2.576203613	1.195677123	1.730717166	6.641372672	2.871299796	0.943139174	2.74224539	3.615606731	0.984216496	1.530078588	2.98931251	5.761310504	0.475331795	7.36380121	2.036982639	3.469885849	4.638922319	4.678504916	3.74546883	1.110507771
TCGA-BC-A10X-01A	MVI	2.21430401	2.426429664	2.911906319	7.260112299	5.098396995	4.591315785	3.940013394	4.868833081	3.175351487	5.29250123	6.108303969	2.497519418	6.136787641	7.544055106	1.674479545	2.753240731	2.634987435	3.671804479	3.901418971	3.769555764	2.541824303	1.120350047	2.134365656	3.153673018	6.526462341	4.521941207	3.879562533	4.286991971	2.897585877	2.000385713	2.601976499	5.74418273	3.294814273	1.119394107	3.13598171	4.417949977	1.310750204	1.774118075	3.564307001	4.838287987	1.689458977	8.988589158	0.463225726	3.822830255	4.750887219	3.875258914	3.911369411	0.898061527
TCGA-DD-AACI-01A	non_MVI	3.548610097	2.458054209	2.732823456	8.854456826	4.925333268	6.15036118	2.924113879	0.603677004	2.76489089	3.485496091	5.781504116	2.252304672	7.861470723	11.64009006	1.196470581	4.888207919	2.003972024	2.965087445	2.13899691	1.029245461	1.577772478	2.912446995	2.019621402	2.884373955	6.841621344	4.969368133	6.095486416	3.674032568	2.846893023	1.217302448	2.540305349	6.807288243	3.59737664	0.899479738	3.106895443	5.06265486	1.849988914	1.86769221	4.10456727	6.742529678	0.964293581	7.237996167	0.679850448	4.531388323	5.638191943	5.37422577	3.813638527	1.098496888
TCGA-YA-A8S7-01A	non_MVI	4.331522672	3.675341307	4.736168187	8.061916047	6.691482439	6.165638471	3.131387385	2.036464537	3.866133948	4.193258024	7.015208898	4.529191275	8.695975783	8.017785718	1.876904304	4.970534104	2.722327609	4.035682418	4.245998804	0.821455296	2.323393839	1.845840604	2.113642559	4.752011715	7.458317836	6.214038899	5.867407491	2.291755223	3.757736823	0.870719777	3.82390246	7.754982766	3.263945652	1.579539347	3.525535465	5.39135201	2.453929775	2.273868096	4.438764472	5.320289347	1.442578044	6.275794012	3.761779542	5.583663783	5.750825639	5.460896524	3.750901659	2.357937951
TCGA-BW-A5NQ-01A	non_MVI	2.545463693	2.942109762	4.363499678	8.879378594	6.504696489	6.04831589	4.521735734	2.34105984	2.502778814	5.052451911	6.609595785	2.831715142	8.042348628	7.598556294	1.818716006	4.304219215	4.149011103	3.311953708	1.9459815	3.554197946	2.923683102	3.481540622	3.639385726	3.670666623	7.579576765	5.899600804	6.453188517	3.571993729	5.0974584	2.562572632	4.781733746	7.436385592	3.955000385	0.742399225	4.790052316	5.723089976	1.278280292	2.79422254	4.567138808	5.80438775	1.273012071	7.062916009	3.135426297	4.590334272	6.04335425	5.214220482	5.534680815	1.567311164
TCGA-DD-AAC9-01A	non_MVI	2.444480092	1.974191471	2.609622157	7.660366267	4.503422264	5.280954401	3.398719179	3.778047138	2.243504385	3.486037942	5.721504788	1.937223631	6.514716096	9.872749265	0.882222023	4.01667915	2.716497733	2.167959116	2.358980208	2.061332675	1.448354114	0.239160459	2.075820352	2.204996891	5.919236718	4.610065108	4.555186451	2.955610911	2.604440072	0.838505908	2.622787811	5.944357506	2.773098066	0.633098671	2.785291042	4.581354639	0.890271092	1.579617388	3.454799	5.40644756	1.846966445	8.266051707	0.735498742	4.077789196	4.576675152	4.259447201	3.421133722	1.235632096
TCGA-DD-A119-01A	MVI	3.684699304	2.136597413	2.538392737	8.332888212	5.26447126	8.180157654	3.266344195	3.633397944	1.696912228	3.937720395	5.685755467	1.770050938	6.805983075	9.844696004	0.609014186	3.083817803	2.55061367	2.091067621	2.015596695	2.132515733	1.453935736	2.229056336	1.436960999	2.504567967	6.444478579	5.040960103	5.143639628	2.116215864	2.972385736	1.972517207	3.916083357	7.192281965	3.467660918	0.547011176	2.501041954	5.576985305	0.551611846	1.222835318	2.706478166	6.373632027	1.159380821	8.4554576	0.993763086	4.831267183	4.62841302	4.776856223	3.582748372	0.772265673
TCGA-XR-A8TC-01A	non_MVI	2.779995213	2.157236657	4.451172393	7.929501584	4.618821133	6.116869906	2.985410337	2.392991518	1.667361752	5.409599309	6.634745371	3.494367163	7.17271885	6.258076421	1.701092625	2.346065344	2.799375544	4.070811265	3.917804452	3.491812177	3.215212757	1.409110305	2.04910048	3.192414593	6.491095385	5.672588611	4.60884456	4.329243572	3.245538369	2.735764236	3.753345676	6.061492409	4.025997135	1.466310006	3.725859821	5.284468498	2.047936525	2.747768334	5.16248427	5.550261396	1.29638915	7.487474893	1.397769526	3.611386552	4.289527177	5.729226083	2.783817984	2.024022234
TCGA-DD-AADG-01A	non_MVI	2.146549108	1.857540664	4.198732534	8.097936409	5.265952362	6.080033715	5.11319411	4.829826274	1.33755889	5.871351639	6.779248892	3.197651717	6.811989305	5.773194315	1.618627781	3.145766751	3.462080603	4.09306	4.33981296	4.188230081	3.200587914	3.155805171	2.519152532	3.570890097	6.323730762	5.396424914	4.467231468	4.714655159	2.951295229	2.012405814	3.2201829	5.709061057	3.538109395	1.161283098	3.523808568	4.929172778	1.274476046	2.342670528	3.310460856	5.593521436	0.770039852	8.967732914	1.582649327	4.39924185	4.908316251	4.711205077	3.452605166	1.958162398
TCGA-DD-AADR-01A	non_MVI	2.139316582	2.596502342	3.61437211	8.07526423	5.113616705	6.572069535	3.743381712	3.389699442	3.964204832	4.737749424	6.186197912	1.942621096	6.402047503	9.938119121	1.32284366	4.086630089	2.13809237	2.32828814	3.382727543	3.550635419	2.246731113	2.588668263	2.08124116	2.644651612	6.347981315	5.233688765	5.512276491	3.98640842	3.211447238	2.625681479	2.546109279	5.882900218	3.392636347	1.303315185	3.287920253	5.086271049	1.024263174	1.600369122	3.577083771	6.003591372	1.567569514	8.271311466	1.472801595	4.376767276	4.661543283	3.531568933	5.352875471	0.920507392
TCGA-EP-A26S-01A	non_MVI	2.926852199	2.293340433	3.398950608	7.947835787	5.163984892	4.912484536	5.020865257	5.770593907	2.447120257	5.102355131	6.394398972	2.782984177	6.28430091	4.791269356	2.156374941	4.117241647	3.542718127	4.947762515	4.490445692	3.517801598	3.005454298	3.683736153	2.499880494	2.908836837	6.222062128	4.946177834	4.511631047	3.961834856	3.448610206	0.873092856	3.631241565	5.614259566	3.050242773	0.849166611	3.971679552	4.824161639	0.837879737	2.737921701	3.910085878	5.416860095	0.755643607	8.7465689	0.902631053	3.947188148	4.836555856	5.089545129	4.842195723	2.148049931
TCGA-EP-A26S-11A	Normal	1.684088725	1.273135931	2.216215571	7.110577552	4.619613544	5.311297638	4.685311304	6.16835752	2.809594586	4.392163442	5.635150881	1.629955948	5.295939616	5.428906271	1.346913222	3.490804869	2.41680891	2.88008527	4.17273127	3.170809405	1.598539496	0.03900053	1.869051182	2.553137354	5.604395211	3.936337226	3.833088228	3.952374996	2.126508832	1.510011229	1.884125179	5.099675144	1.74841962	0.359026363	2.75363019	4.340166293	0.397115328	1.816113001	2.379381852	4.93931868	1.045774385	8.920173694	0.051963067	3.950525675	4.310654432	3.580903969	4.086041142	1.120539456
[truncated: 5,000 more columns]
