# Supplementary material for: Identification and Validation of a Prognostic Model Based on Three MVI-Related Genes in Hepatocellular Carcinoma
Source: Int J Biol Sci. 2022 Jan 1;18(1):261–75. doi: 10.7150/ijbs.66536 (PMC8692135; doi:10.7150/ijbs.66536)
Supplement: Supplementary file 3 [file ijbsv18p0261s3.csv]

Gene	Mean_MVI_p	Mean_Normal	LogFC	Pvalue	FDR
RAB4B	3.014988361	2.016310962	0.58	7.88E-12	3.94E-11
TIGAR	2.27942556	1.737602554	0.392	0.000302439	0.000465395
RNF44	3.797323666	2.583106674	0.556	3.01E-11	1.29E-10
RPL23A	8.236504885	6.888337916	0.258	1.19E-13	1.22E-12
ARL8B	5.383691978	4.616639591	0.222	2.78E-10	9.70E-10
MFSD3	5.997487903	4.680065702	0.358	6.64E-11	2.64E-10
PIGV	3.875514965	4.212736956	-0.12	0.014879281	0.019129392
MOGAT2	2.558941462	5.623553268	-1.136	4.42E-12	2.38E-11
PFN2	2.474687274	3.099077582	-0.325	0.001854501	0.002623794
RMND5A	4.825323534	4.717232237	0.033	0.14332016	0.164107258
RAD23A	6.428752109	5.737715306	0.164	1.60E-08	4.13E-08
SIN3B	3.03609794	1.98986781	0.61	2.36E-11	1.04E-10
CTSA	7.010847347	5.504784647	0.349	3.38E-14	4.97E-13
IL32	7.850774246	6.438263359	0.286	1.31E-06	2.65E-06
PTPN4	1.642383611	1.442667638	0.187	0.060682402	0.072651026
NUCB2	4.220881294	3.208656927	0.396	2.86E-07	6.26E-07
TMEM143	3.175091821	2.765341054	0.199	0.000224461	0.000350136
SERTAD2	3.496517273	2.955481887	0.243	0.000642615	0.000956067
ST3GAL6	2.950797137	4.037197602	-0.452	2.44E-07	5.40E-07
PKP2	2.939808251	3.201307335	-0.123	0.318149162	0.348080953
MTRF1	2.422516095	1.919024478	0.336	1.74E-05	3.08E-05
ESM1	3.282321901	0.286536973	3.518	4.28E-16	1.10E-13
RWDD2A	2.407782953	1.903556369	0.339	3.70E-05	6.30E-05
SCFD2	3.247768139	2.547377363	0.35	7.21E-08	1.71E-07
YWHAB	6.695834934	5.79691027	0.208	2.01E-11	8.99E-11
TOMM40	5.54894326	4.100339129	0.436	4.06E-14	5.60E-13
NDUFAF2	5.111193061	3.766528463	0.44	1.55E-13	1.49E-12
SEPSECS	3.656096136	3.957069257	-0.114	0.107228668	0.124626965
CWC27	3.338129635	2.278106834	0.551	2.12E-13	1.91E-12
LINC02453	1.505971625	1.821498732	-0.274	0.009641432	0.012641331
APIP	3.287060605	2.240220009	0.553	8.56E-12	4.23E-11
MAF1	6.7645185	5.29641281	0.353	2.91E-15	1.28E-13
FOXP1	3.40891708	2.554001512	0.417	4.88E-09	1.37E-08
PLCE1	1.211667295	0.594136747	1.028	2.47E-09	7.25E-09
RAD17	3.55687082	2.877727348	0.306	2.10E-08	5.34E-08
SPCS2	5.254678978	4.3625527	0.268	1.55E-12	9.67E-12
DGCR11	1.358111279	0.728681769	0.898	6.32E-08	1.51E-07
SETDB2	2.27809947	1.659692577	0.457	3.32E-06	6.38E-06
DESI2	4.049390877	2.737011616	0.565	1.36E-12	8.72E-12
COX17	5.616790315	4.864825733	0.207	2.21E-10	7.87E-10
NLGN2	1.897679033	1.376391662	0.463	0.003454185	0.004735011
HAO1	7.078792581	8.729351536	-0.302	5.06E-09	1.41E-08
PKMYT1	1.965494376	0.284241909	2.79	3.05E-15	1.32E-13
FAM89B	4.607954307	3.719096842	0.309	6.39E-11	2.55E-10
MED8	5.342973815	4.502219097	0.247	7.19E-11	2.83E-10
PHF1	4.977198723	3.792515662	0.392	2.75E-13	2.36E-12
DIPK1A	3.696688423	3.941709374	-0.093	0.272034288	0.300381375
ANKMY1	1.612896997	0.897802096	0.845	6.29E-13	4.60E-12
PSMB6	7.29484638	6.710468634	0.12	2.37E-07	5.25E-07
GUCY1A1	1.535023438	1.813037309	-0.24	0.007698966	0.010201109
FBXO45	2.842792917	1.892519099	0.587	1.05E-12	7.03E-12
AMZ2	4.324976529	3.322927182	0.38	5.07E-13	3.85E-12
TMEM52	2.616203956	2.540708269	0.042	1	1
CHN2	2.922143713	3.061127293	-0.067	0.194070074	0.218854068
GCNT4	1.747882135	1.060538476	0.721	0.000107796	0.000174025
IP6K3	1.486461479	2.422705681	-0.705	0.00068479	0.001016476
MTF2	2.37578243	1.737905044	0.451	4.29E-06	8.14E-06
RBM15B	4.153957593	3.178524603	0.386	9.26E-13	6.36E-12
MT1A	4.584236086	6.172450443	-0.429	0.000143727	0.000228934
NCAPG	2.328213845	0.2878795	3.016	1.90E-15	1.20E-13
NOP2	4.155226256	2.999701274	0.47	5.04E-11	2.05E-10
PTPRB	1.783137211	2.196195974	-0.301	0.004245137	0.005765881
CNOT2-DT	1.893474605	0.976145198	0.956	3.16E-12	1.78E-11
DGKD	2.38812033	1.475017194	0.695	1.51E-10	5.55E-10
TMCO1	6.211688837	5.000344898	0.313	1.49E-14	2.91E-13
RAB5C	6.14529666	5.380175295	0.192	1.30E-08	3.40E-08
UPP1	3.239019191	2.578540892	0.329	0.000121593	0.000194993
TRABD2B	1.360590706	1.706283447	-0.327	0.00692705	0.00921707
AMN	3.268906755	3.732031281	-0.191	0.282449995	0.310988476
KDM5B	2.807295853	1.699435834	0.724	4.38E-10	1.48E-09
FHOD1	2.227012326	1.402246308	0.667	1.47E-06	2.96E-06
PTPRH	4.217911913	3.473630907	0.28	0.000396311	0.000601563
PCMTD1	3.59041156	3.137495104	0.195	1.44E-05	2.57E-05
MAP2K7	4.222380216	3.42523842	0.302	3.97E-11	1.66E-10
ZNF767P	1.977009493	0.844590591	1.227	5.82E-14	7.14E-13
AP5S1	3.101472058	2.319060737	0.419	1.24E-11	5.85E-11
VRK3	3.34263861	2.925650849	0.192	1.13E-05	2.04E-05
SNORD99	2.265408064	1.021780306	1.149	1.64E-06	3.27E-06
SLC2A1	2.326088634	1.21623517	0.935	4.29E-06	8.14E-06
MIR4635	1.35187619	0.337560428	2.002	1.93E-05	3.40E-05
LOC730183	1.35960956	0.567015663	1.262	2.46E-11	1.08E-10
SPINK1	6.40507962	3.48986338	0.876	0.000229714	0.000357967
GLYCTK	6.616010366	7.012730668	-0.084	0.046196625	0.056217099
MASP2	5.829730772	6.834152603	-0.229	0.11789754	0.13635647
FOXD2-AS1	2.022527875	0.601083131	1.751	4.85E-11	1.98E-10
ND1	13.31442508	13.9539238	-0.068	1.07E-05	1.94E-05
PPOX	3.564838382	1.953328963	0.868	2.27E-16	1.10E-13
H6PD	5.641043409	5.1762319	0.124	0.006451817	0.0086127
RCOR1	3.123810605	2.636847047	0.244	3.79E-05	6.45E-05
GRAMD1C	1.692599686	2.633707013	-0.638	1.06E-06	2.17E-06
RPS6KB1	3.071758402	2.427281598	0.34	8.62E-07	1.78E-06
KCNE4	1.53766199	1.18961855	0.37	0.266926278	0.295032623
TOLLIP-AS1	1.902456707	1.204409878	0.66	8.62E-07	1.78E-06
FAM217B	1.732864657	0.972964681	0.833	4.17E-06	7.92E-06
LAMTOR4	6.434241211	5.028741362	0.356	2.82E-14	4.42E-13
PHYKPL	3.460622443	3.460454454	0	0.885269499	0.895910809
PHLDA2	3.591756616	2.337307253	0.62	0.000963206	0.001405643
CBL	1.604225788	1.158484928	0.47	0.005588357	0.007498317
CLN6	4.920666942	3.439311786	0.517	5.88E-15	1.74E-13
ERRFI1	6.810506241	7.929322417	-0.219	3.23E-06	6.21E-06
IL27RA	2.540557579	1.616500243	0.652	4.99E-07	1.06E-06
WDR70	3.068723793	2.02267165	0.601	4.49E-16	1.10E-13
OTUD1	3.117350629	3.033343963	0.039	0.843594414	0.857476436
TTC5	1.374373916	0.890990205	0.625	9.06E-08	2.12E-07
PDCD6	4.223754962	3.092193519	0.45	6.45E-15	1.84E-13
MRPS11	3.644217084	2.905955325	0.327	6.57E-13	4.77E-12
EPB41L2	2.765101223	2.287456813	0.274	0.01371083	0.017695666
CENPBD1P1	2.80335586	2.018634223	0.474	2.78E-10	9.70E-10
DIO1	5.477162779	6.720358339	-0.295	0.02782645	0.034806423
C1orf35	3.715061322	1.89994264	0.967	6.01E-16	1.10E-13
LDHA	7.553797061	7.654929981	-0.019	0.375419136	0.406147863
MIR4740	1.532015119	0.653957192	1.228	4.14E-05	7.00E-05
UBE3A	3.443771294	3.143892764	0.131	0.01241623	0.016090701
DNMT3A	2.576183768	1.209104622	1.091	1.42E-13	1.40E-12
ZNF304	1.906983523	1.321571847	0.529	0.00010522	0.000170089
ATP6AP2	6.566289608	5.768297548	0.187	7.19E-11	2.83E-10
ATP23	3.172031561	2.562620905	0.308	5.02E-05	8.40E-05
PLIN4	3.721599003	3.550615263	0.068	0.589963915	0.618599031
PLP2	5.77461676	3.970298445	0.54	3.94E-09	1.12E-08
TREH	1.390100809	2.183509912	-0.651	0.00070044	0.001037347
NOP16	4.264266305	3.256097497	0.389	8.08E-11	3.14E-10
GNA12	3.983160749	2.842256855	0.487	2.39E-10	8.44E-10
HEY2	2.247663966	2.782582167	-0.308	0.000796338	0.001172567
ACOX2	5.409066272	6.485698897	-0.262	8.37E-06	1.54E-05
INTS13	3.607878466	2.856859615	0.337	8.27E-09	2.23E-08
PROSER2	4.204639644	3.917224654	0.102	0.010321362	0.013488219
PPP1R7	5.252001879	4.375623193	0.263	1.30E-13	1.30E-12
CYP2E1	6.991120018	10.21687016	-0.547	1.04E-05	1.89E-05
PES1	5.482679808	4.345835049	0.335	9.26E-13	6.36E-12
TUT1	1.309496143	0.631522635	1.052	3.90E-12	2.13E-11
HSDL2	6.366867203	6.46252322	-0.022	0.631232069	0.65816478
STARD5	1.348434912	2.147145805	-0.671	2.15E-07	4.80E-07
PTCD3	3.636695325	3.131979947	0.216	1.76E-06	3.50E-06
CYP2D6	6.862657724	6.792506424	0.015	0.534375164	0.564452996
FLYWCH2	4.694837351	3.280216171	0.517	6.69E-12	3.41E-11
ZNF551	1.166571775	0.71618881	0.704	0.000302439	0.000465395
RPL41	8.381249538	7.552024193	0.15	3.84E-08	9.44E-08
CD1C	1.174187255	1.485503865	-0.339	0.008696307	0.011454672
MZT2A	4.464822669	3.282753912	0.444	4.24E-12	2.30E-11
EXOSC7	3.811669962	2.966639591	0.362	1.04E-13	1.09E-12
OGDHL	4.390058935	6.046345194	-0.462	9.51E-09	2.54E-08
FAM86C1	2.133166143	1.309917067	0.704	1.68E-12	1.04E-11
PIGA	2.595362398	1.976444046	0.393	0.000414385	0.000627834
MNT	2.125843459	1.444583114	0.557	9.51E-09	2.54E-08
MSANTD3	3.316486127	2.514120054	0.4	1.29E-07	2.97E-07
PLOD1	6.790576112	5.842016201	0.217	7.67E-10	2.46E-09
CD79B	2.095388478	1.8159422	0.206	0.132384592	0.152124092
FARS2	4.386856583	3.504165177	0.324	1.42E-12	9.01E-12
DDX60L	1.651459799	1.840448847	-0.156	0.204375066	0.229653379
VNN2	2.817784016	1.904153058	0.565	0.040122336	0.049215024
RCN3	3.899288098	3.15482242	0.306	4.29E-06	8.14E-06
PPP4C	6.392741211	5.638549053	0.181	1.15E-09	3.57E-09
ALDOA	7.289801111	5.540989268	0.396	8.15E-13	5.71E-12
NCEH1	2.28607222	1.709868033	0.419	0.069231259	0.082300835
SMARCC2	3.427511732	2.70932493	0.339	3.09E-05	5.31E-05
NRAP	1.403106756	1.647660577	-0.232	0.014879281	0.019129392
RCAN3	1.70583071	0.928625214	0.877	4.06E-06	7.71E-06
GALC	2.164184482	2.379441774	-0.137	0.335581854	0.365948558
ZBTB21	2.160471404	2.628214061	-0.283	0.012009419	0.015606278
ZNF451	2.252353132	1.585079313	0.507	1.02E-08	2.71E-08
MED31	2.527341964	1.971808296	0.358	3.48E-08	8.59E-08
RNF24	1.868304576	0.828784471	1.173	1.46E-11	6.76E-11
BCL7C	4.203362023	3.018928764	0.478	1.36E-13	1.35E-12
DROSHA	3.516153115	2.339868895	0.588	3.09E-14	4.68E-13
LEMD2	4.120427941	2.708827774	0.605	1.99E-15	1.21E-13
PRDM10	1.794383005	1.153049256	0.638	4.28E-07	9.19E-07
UQCRB	6.028357446	4.695413073	0.361	3.88E-14	5.43E-13
DIPK1B	3.371545027	2.177921714	0.63	1.65E-08	4.26E-08
MRPL20-AS1	4.409674642	3.645878858	0.274	1.49E-08	3.87E-08
RNF5	7.543306686	6.881705728	0.132	4.67E-06	8.82E-06
ONECUT1	2.648501094	2.045907276	0.372	0.017482065	0.022307645
CDK8	3.162781912	2.540308568	0.316	5.47E-07	1.16E-06
TAF9B	3.911101201	3.194273353	0.292	5.23E-06	9.81E-06
PLK3	2.401841849	2.720539627	-0.18	0.36286144	0.393671034
MPLKIP	3.987042642	3.35543319	0.249	1.37E-05	2.45E-05
RIC8B	2.328140952	1.736519848	0.423	9.78E-05	0.000158528
LNPEP	2.30419023	1.585354136	0.539	5.82E-07	1.23E-06
MRPL22	3.867648252	2.957982028	0.387	8.72E-14	9.58E-13
DHDDS	3.710067081	2.977526818	0.317	2.39E-09	7.00E-09
MGA	1.903945279	1.396901853	0.447	2.51E-05	4.36E-05
RMI2	2.618692033	0.980344274	1.417	2.77E-11	1.20E-10
ARFGEF1	3.335753003	2.507945233	0.412	6.97E-08	1.66E-07
VPS45	3.762625396	2.09540252	0.845	5.19E-16	1.10E-13
USP18	2.626925471	3.114899578	-0.246	0.076761846	0.090796441
LPCAT3	3.145250638	3.570754949	-0.183	0.37860002	0.40933692
CAND1	3.553660481	3.067154175	0.212	0.001314859	0.001892535
KCNJ11	1.500376822	0.550130697	1.447	2.10E-06	4.13E-06
AGXT2	3.670261334	5.65645995	-0.624	2.48E-10	8.74E-10
TRAF3IP2	2.313844481	2.047153297	0.177	0.029985867	0.037378184
POGK	3.833341973	2.626732705	0.545	1.45E-10	5.36E-10
SMARCC1	4.364455722	3.308199987	0.4	5.24E-11	2.12E-10
PRKACB	3.104871125	2.821798767	0.138	0.042465496	0.051933726
HOOK3	2.320330954	1.778276279	0.384	0.005010749	0.00675871
DHX15	4.113988567	3.418577044	0.267	6.90E-06	1.28E-05
CHORDC1	2.058283618	1.403086939	0.553	4.67E-06	8.82E-06
DENND5A	3.372514949	2.458149607	0.456	1.71E-08	4.41E-08
ATP6V0E1	7.911924811	6.880596111	0.201	7.29E-14	8.37E-13
BTBD16	1.843070681	2.01057312	-0.125	0.215072459	0.240990945
N4BP1	3.170367519	2.675178289	0.245	7.71E-06	1.42E-05
PDRG1	4.66851488	3.186960447	0.551	8.53E-15	2.04E-13
AKR1C2	6.259678057	4.964319175	0.334	3.70E-05	6.30E-05
EIF3I	7.805737581	6.965761555	0.164	3.13E-11	1.34E-10
TTLL4	2.871493638	1.466143365	0.97	9.83E-11	3.76E-10
HMGB2	5.204719544	3.389888268	0.619	6.09E-14	7.37E-13
UBE2N	4.344588508	3.537483214	0.296	8.41E-11	3.26E-10
FAM185A	2.315983535	2.16387719	0.098	0.039553986	0.048571188
ABCA1	3.622334791	4.249738531	-0.23	0.00154763	0.002206899
MYLK-AS1	1.396390615	0.297473522	2.231	1.42E-14	2.83E-13
URB1-AS1	3.424219354	2.776206951	0.303	1.83E-05	3.23E-05
NIF3L1	4.414791865	3.457060405	0.353	8.88E-13	6.12E-12
MMUT	5.869682565	6.810976186	-0.215	6.18E-07	1.30E-06
VTA1	3.337995113	3.163717455	0.077	0.048163403	0.058483112
ZCCHC17	4.54273041	3.436626821	0.403	7.16E-13	5.12E-12
EML2	2.839239905	1.872054147	0.601	4.55E-10	1.53E-09
PON1	6.720279393	8.712412743	-0.375	1.21E-07	2.80E-07
PRG4	4.548181753	6.805504615	-0.581	6.72E-06	1.25E-05
KATNB1	3.386733595	2.276016957	0.573	8.88E-13	6.12E-12
ZNF248	1.656362106	0.917338831	0.852	3.26E-11	1.39E-10
CREM	3.359086291	3.221687915	0.06	0.23766521	0.264641794
CFHR2	4.007790981	4.194916522	-0.066	0.534375164	0.564452996
ZDHHC6	4.271978363	3.671064111	0.219	2.96E-06	5.73E-06
POU6F1	1.33996102	0.94735037	0.5	4.89E-05	8.20E-05
CSPG4	1.982147862	0.497346308	1.995	1.29E-14	2.67E-13
A1BG-AS1	1.180118189	1.238874642	-0.07	0.761654595	0.781034311
BIN3	1.958521778	1.781501062	0.137	0.146568558	0.167686217
RTN2	2.628812057	1.342825566	0.969	5.82E-09	1.61E-08
TMED6	2.122018961	1.822594227	0.219	0.561837236	0.591427876
XYLT2	3.860633837	2.717280906	0.507	3.58E-13	2.89E-12
LYZ	7.15650055	5.087204201	0.492	9.55E-05	0.000154903
LOC105374952	1.671824579	1.17047594	0.514	3.52E-06	6.74E-06
DDX21	4.560247483	4.327058785	0.076	0.194070074	0.218854068
VAC14	3.882855283	2.900331173	0.421	3.74E-13	3.00E-12
USP9X	4.336279122	4.21389233	0.041	0.210746062	0.23640177
STX17	2.571917048	2.6420804	-0.039	0.635425793	0.662200411
SAP30	3.317038094	2.187694238	0.6	1.29E-11	6.06E-11
ISG20L2	4.12258704	2.967645742	0.474	2.75E-13	2.36E-12
ZFYVE19	4.20379537	3.081118828	0.448	1.04E-13	1.09E-12
NR2F1	3.231853938	3.284251092	-0.023	0.899237975	0.90899944
ZNF566	1.524145461	1.055348196	0.53	1.31E-06	2.65E-06
MORF4L2	7.2899648	6.476284163	0.171	2.24E-08	5.69E-08
ZZEF1	2.263497475	1.805981691	0.326	0.000414385	0.000627834
CCDC90B	3.343024486	3.178457771	0.073	0.129381944	0.148854629
SYNJ1	1.647642919	1.345683241	0.292	0.0085471	0.011270216
SNHG6	6.611541193	4.749053838	0.477	1.30E-13	1.30E-12
UBE2Z	5.031597235	3.959519428	0.346	5.01E-12	2.64E-11
CDK5RAP2	3.963307468	2.768960472	0.517	1.25E-12	8.11E-12
FOCAD	2.310143278	1.334976302	0.791	3.30E-12	1.84E-11
LINC00680	1.973059246	1.06241098	0.893	6.42E-12	3.30E-11
ICA1	2.771775657	2.190933113	0.339	0.031349456	0.038959409
OSBPL5	1.364467811	1.011621181	0.432	0.08819306	0.103540506
FGFR4	6.542250035	5.261609139	0.314	3.01E-11	1.29E-10
WDR36	3.094913419	2.948962049	0.07	0.192055662	0.216721582
TRIM25	3.808937396	2.475215858	0.622	1.58E-11	7.24E-11
MBOAT1	2.479640638	2.016992869	0.298	0.132384592	0.152124092
CRB3	4.545551663	3.819530869	0.251	7.64E-07	1.59E-06
XPO4	2.156825343	1.672795162	0.367	9.55E-05	0.000154903
TMEM30A	5.570987107	5.55361495	0.005	0.589963915	0.618599031
ECHDC3	6.019209931	6.706391236	-0.156	0.045556248	0.055492756
WAS	3.031606277	2.707722172	0.163	0.05159754	0.062369649
FBXO6	4.783209955	3.836564201	0.318	6.97E-08	1.66E-07
C8orf76	3.40588433	2.033631748	0.744	2.64E-15	1.28E-13
DDR1	2.896618696	1.951392917	0.57	0.005588357	0.007498317
SPI1	3.564299509	3.647154786	-0.033	0.581861763	0.611302974
ZNF780A	1.888361652	1.27580566	0.566	5.48E-10	1.81E-09
PPARA	3.889669693	3.829767782	0.022	0.721605323	0.743252274
SCPEP1	4.480146216	3.730890168	0.264	0.002173213	0.003046662
SGCB	2.647511386	2.852714158	-0.108	0.22843475	0.255033601
GC	10.90541515	11.91226883	-0.127	1.52E-06	3.05E-06
PLIN1	2.005830596	3.205999039	-0.677	2.20E-05	3.85E-05
FBXO28	3.578476627	3.367284928	0.088	0.034739481	0.042946565
PDIA3	8.383674298	7.462229983	0.168	2.13E-10	7.61E-10
RPF2	4.270351727	3.584443845	0.253	1.84E-07	4.13E-07
APPL1	3.326426245	2.849659291	0.223	0.001025664	0.001492185
UPF2	3.6975607	2.996312934	0.303	2.22E-06	4.36E-06
SLPI	6.984339784	7.564297846	-0.115	0.899237975	0.90899944
ITGB3BP	2.20199564	1.12199472	0.973	1.01E-12	6.81E-12
TOR4A	2.084035142	1.924508419	0.115	0.456259346	0.48751216
MED1	3.022736209	2.312216084	0.387	4.41E-07	9.46E-07
RBM12	3.762550693	3.006178691	0.324	6.00E-07	1.26E-06
PDCD4	4.421560199	3.854301649	0.198	0.000110431	0.000178045
ERO1B	3.930891771	3.453409495	0.187	0.014168116	0.018259014
RBM43	2.139581692	1.93154	0.148	0.097339389	0.113778601
TTLL1	2.564159531	1.329398432	0.948	1.04E-13	1.09E-12
WDR90	2.064998461	1.146503709	0.849	6.86E-10	2.23E-09
PCAT2	1.439249141	1.090721814	0.4	0.304940334	0.334612265
SDAD1	3.43620843	2.943313805	0.223	0.000923544	0.001351292
MSANTD4	1.856253019	1.5589489	0.252	0.100958824	0.11766245
HAUS5	3.033138926	1.640948481	0.886	2.64E-15	1.28E-13
SBNO2	4.046202592	3.383231954	0.258	0.000118707	0.000190663
FCGRT	7.098909281	7.451762656	-0.07	0.000866881	0.001271716
MED28	2.884373515	2.175020168	0.407	2.96E-09	8.61E-09
ZNF622	5.763882316	4.74148056	0.282	1.05E-12	7.03E-12
MYSM1	1.9622782	1.439791366	0.447	0.000715651	0.001058705
CEACAM19	1.981354192	1.114345546	0.83	9.06E-08	2.12E-07
SZRD1	5.404585576	4.622238348	0.226	5.28E-10	1.75E-09
GPSM2	1.321739012	0.40909306	1.692	1.48E-12	9.32E-12
SLC20A1	4.261795584	3.953842281	0.108	0.063990712	0.076425752
ADGRA3	3.215134457	4.277456633	-0.412	1.03E-07	2.40E-07
POLG	3.877180519	3.280820721	0.241	3.25E-05	5.57E-05
SLA	1.577071942	1.7348043	-0.138	0.136989407	0.157165745
RPL38	7.835545216	6.282576323	0.319	7.42E-15	1.94E-13
PTPN12	4.117667354	3.297631821	0.32	5.23E-06	9.81E-06
ZNF318	2.97271563	1.972069259	0.592	2.57E-08	6.46E-08
RHEB	5.265722504	4.126925408	0.352	1.15E-12	7.55E-12
PINK1-AS	1.245950969	1.115414329	0.16	0.318149162	0.348080953
ZNF350	1.842777887	1.338617467	0.461	3.01E-05	5.18E-05
TONSL	2.703072657	0.947655674	1.512	1.07E-15	1.10E-13
ZNF664	5.044109013	4.209184804	0.261	1.29E-07	2.97E-07
IL10RA	2.300167055	2.553026719	-0.15	0.100958824	0.11766245
TYK2	4.595643557	3.632847171	0.339	3.63E-10	1.24E-09
FAHD2B	1.746620556	1.414467355	0.304	0.421445855	0.45259588
LOC374443	1.160876082	0.514502003	1.174	1.60E-08	4.13E-08
TIPIN	2.21233556	1.202279615	0.88	3.14E-13	2.61E-12
BDH1	4.993733414	5.697212943	-0.19	0.004742685	0.006410499
PSMB5	7.306605561	6.194302347	0.238	4.65E-15	1.64E-13
LRIG1	3.665840429	3.666495678	0	0.71719987	0.739024293
KCTD1	1.365637958	0.612364877	1.157	1.66E-09	5.01E-09
NR5A2	3.908061582	3.839400944	0.026	0.542151857	0.572372295
CLBA1	1.745746472	1.138074652	0.617	2.30E-09	6.77E-09
NOTCH2	3.189832926	2.996899173	0.09	0.32389294	0.354081467
RECQL	2.722528502	1.996696594	0.447	0.000309385	0.000475608
FN3KRP	5.128496289	4.122321254	0.315	1.34E-08	3.52E-08
TMOD1	2.378120608	2.834544093	-0.253	0.098534162	0.115043875
ELAC2	4.493511194	4.051692758	0.149	8.05E-05	0.000131577
FXYD6	2.274735973	2.637375837	-0.213	0.008847837	0.011645531
MRPL10	5.221143621	4.161940853	0.327	5.29E-13	3.99E-12
NCAPH2	5.160608106	3.657528083	0.497	1.36E-14	2.74E-13
PAQR3	1.147806559	0.966175814	0.249	0.309659387	0.339457165
DPYSL3	2.30191741	1.674095703	0.459	0.009477815	0.012437419
ANTXR2	2.746987004	3.517285024	-0.357	2.58E-05	4.47E-05
MICOS10	3.337038936	2.48133513	0.427	5.24E-11	2.12E-10
SERPINI1	2.660527653	1.124466599	1.242	7.97E-14	8.97E-13
UBE2J1	4.740724737	4.297956334	0.141	0.002173213	0.003046662
THOC1	2.520713863	1.647743609	0.613	1.76E-12	1.07E-11
MZT2B	6.505558653	5.593929567	0.218	3.30E-09	9.50E-09
MCL1	7.415782811	7.661502129	-0.047	0.277208815	0.305683211
G2E3	1.558187661	0.994533087	0.648	2.96E-06	5.73E-06
ULK1	4.429425206	3.52049259	0.331	9.18E-09	2.46E-08
EXTL2	2.415452304	1.797595868	0.426	8.77E-08	2.06E-07
PNMA6A	3.536873172	3.364023355	0.072	0.212901326	0.23871049
LOC105373383	2.030899724	0.891766055	1.187	8.56E-12	4.23E-11
EP400	2.318369561	1.473494379	0.654	1.20E-09	3.69E-09
ADAMTSL4	3.414854925	3.3354158	0.034	0.518992549	0.549858336
C19orf73	2.309680712	1.710958245	0.433	2.38E-05	4.15E-05
SORBS2	3.415864766	3.763725307	-0.14	0.087100164	0.102355184
TRMT44	1.823032985	1.315744813	0.47	3.30E-09	9.50E-09
ZC3H8	1.791386773	0.960087771	0.9	2.36E-12	1.39E-11
DENND1A	3.156789185	2.604621544	0.277	5.15E-07	1.09E-06
GBP5	1.472530328	1.352782402	0.122	0.421445855	0.45259588
RARRES1	2.627940194	1.660718604	0.662	0.003263104	0.004483576
ENTPD6	5.096689396	3.666408642	0.475	4.45E-13	3.46E-12
CFB	7.235244404	7.570536927	-0.065	0.350570054	0.381345761
STMP1	4.714485212	3.972602495	0.247	2.79E-12	1.60E-11
ANAPC1	1.489517068	0.869507184	0.777	5.48E-10	1.81E-09
CDO1	6.76473734	7.861237619	-0.217	0.004919909	0.006640554
ASGR1	8.091934417	8.510402874	-0.073	0.076761846	0.090796441
TNPO3	4.572746524	3.86594511	0.242	1.42E-07	3.24E-07
PIGO	3.660669926	2.960547172	0.306	4.84E-07	1.03E-06
NDUFA3	6.01557445	4.976536028	0.274	1.24E-11	5.85E-11
CTXND1	2.609309834	3.138756383	-0.267	0.069231259	0.082300835
NR6A1	1.610331979	0.684077818	1.235	7.26E-12	3.67E-11
MARVELD1	2.452732612	2.05338159	0.256	0.488927872	0.519797734
CPT2	5.122443185	5.992357501	-0.226	1.90E-07	4.26E-07
PI4K2A	4.042105573	3.274107607	0.304	5.09E-10	1.69E-09
C14orf93	2.71107488	1.433497691	0.919	1.99E-15	1.21E-13
NREP	3.257304329	2.251177325	0.533	6.01E-06	1.12E-05
MAFK	3.41389229	3.283214037	0.056	0.335581854	0.365948558
STK35	3.246096856	2.145996285	0.597	6.64E-11	2.64E-10
KIF1B	2.730702887	2.199015933	0.312	3.42E-05	5.85E-05
SIPA1	4.602702061	3.705504361	0.313	6.61E-10	2.15E-09
PTGR1	6.850054868	7.33369006	-0.098	0.119287764	0.137860586
RPS24	8.368028118	7.277014064	0.202	1.15E-09	3.57E-09
MFN2	5.766353039	5.743919755	0.006	0.463411155	0.494466139
RBMS2	1.795268077	1.357076086	0.404	0.006805382	0.009060084
RPL9	8.04463373	6.920522115	0.217	4.48E-11	1.85E-10
RXRB	4.906629756	3.751494137	0.387	1.05E-12	7.03E-12
ABHD5	3.216497205	3.057753216	0.073	0.186104732	0.210431365
CREG1	7.637861128	7.264507266	0.072	0.016662222	0.021305735
GCNT2	2.305700494	2.253092533	0.033	0.522816654	0.55367126
POLR2I	5.636013911	4.813636227	0.228	3.63E-10	1.24E-09
SNRNP35	3.623720552	2.75227418	0.397	3.16E-12	1.78E-11
LIMD2	2.663153397	2.313006774	0.203	0.208606626	0.234065966
DCAF7	4.531587429	3.673226515	0.303	3.98E-08	9.74E-08
RHOC	6.682133531	5.340214334	0.323	1.83E-12	1.11E-11
CDS2	3.653588773	2.936102114	0.315	1.72E-09	5.18E-09
LRRC32	3.590812458	3.178648988	0.176	0.086018226	0.1011708
DCP2	2.710495084	1.893276845	0.518	1.15E-09	3.57E-09
CALHM2	2.120855	1.689549428	0.328	0.025802468	0.032409968
UQCRC1	7.76304267	7.270560079	0.095	6.98E-07	1.46E-06
EIF2AK2	3.191128932	2.703453722	0.239	0.001854501	0.002623794
PRICKLE3	2.321669673	1.577752695	0.557	1.92E-09	5.73E-09
ENDOV	2.327519447	1.832670094	0.345	1.26E-05	2.26E-05
INTS4	2.80752176	1.799056447	0.642	1.14E-13	1.18E-12
SNORD60	1.998265327	0.472415118	2.081	1.85E-10	6.69E-10
MINDY1	4.314326895	3.27194249	0.399	7.12E-10	2.30E-09
XDH	3.651451738	5.311725774	-0.541	2.04E-06	4.02E-06
INKA1	2.102803503	0.85915842	1.291	5.09E-14	6.53E-13
ZDHHC20	3.434954282	3.135437789	0.132	0.22843475	0.255033601
ANKRD42	1.456735864	1.228527633	0.246	0.048163403	0.058483112
SLC43A2	2.354769231	1.451939486	0.698	4.29E-06	8.14E-06
C9orf78	4.742338966	4.584952922	0.049	0.0189272	0.024074207
SMARCD1	4.244407199	2.91594835	0.542	4.06E-14	5.60E-13
ABCC1	2.333669999	1.292641624	0.852	4.42E-05	7.44E-05
STAT1	6.092943447	5.465654763	0.157	0.009976239	0.013056636
AHSG	10.37658862	11.88121977	-0.195	0.000362352	0.000552336
IL18BP	2.636792897	1.980968941	0.413	0.000190727	0.000300067
PRX	1.638602362	0.722781576	1.181	9.29E-12	4.55E-11
COQ8B	3.625130309	3.020277179	0.263	8.12E-07	1.68E-06
ZC3H18	3.262483281	2.546318767	0.358	2.24E-08	5.69E-08
ZNF500	2.152134923	1.215221107	0.825	2.58E-14	4.13E-13
TSC2	3.901919487	2.809309109	0.474	1.15E-10	4.34E-10
METTL22	1.833703492	1.315785584	0.479	1.09E-08	2.90E-08
STRIP1	2.768652254	1.982480438	0.482	5.43E-09	1.51E-08
ZNF598	4.160375056	3.323658747	0.324	1.77E-08	4.55E-08
HSPA1L	1.495213596	0.879682983	0.765	6.94E-09	1.90E-08
RILP	4.641954897	4.454628802	0.059	0.104684683	0.121866097
ZNF532	1.544305593	0.708536143	1.124	1.20E-06	2.43E-06
ATP2A3	1.989479406	1.715208793	0.214	0.266926278	0.295032623
ECE2	2.830039723	1.99881598	0.502	1.24E-09	3.82E-09
HCFC2	2.386026733	2.125337712	0.167	0.03043462	0.037883783
ZNF700	2.570948113	1.885478861	0.447	1.66E-06	3.31E-06
CMTM3	3.385797503	2.516541418	0.428	3.79E-05	6.45E-05
ACAD8	3.114338676	3.039913498	0.035	0.277208815	0.305683211
KCNE3	2.284383968	1.299227834	0.814	3.72E-08	9.16E-08
NEK2	2.649073751	0.325108745	3.026	8.94E-15	2.09E-13
CTHRC1	2.833816011	0.435405831	2.702	2.46E-12	1.44E-11
PCBP1	7.582419189	7.133183748	0.088	1.10E-05	1.99E-05
TMEM260	2.442768151	1.791844179	0.447	2.68E-07	5.90E-07
TAF3	2.533146064	2.023664538	0.324	5.84E-06	1.09E-05
MANBA	2.722775296	2.257130479	0.271	0.000746968	0.001102779
ALDH3A1	3.60750161	0.89095754	2.018	0.000204536	0.000320509
C9orf16	5.70619855	4.345098381	0.393	2.41E-13	2.12E-12
LRRC41	4.05540905	3.456044064	0.231	5.84E-06	1.09E-05
CASP4	3.655647915	3.370964713	0.117	0.059082155	0.070838651
POLR1D	4.593379236	3.653766643	0.33	1.40E-11	6.51E-11
RAN	6.199655976	4.981476432	0.316	2.64E-13	2.27E-12
SLC66A3	3.520029413	3.180065085	0.147	0.022478873	0.02840069
PPT2	3.305531791	2.403717603	0.46	3.36E-08	8.33E-08
PHGDH	4.239988002	5.755729608	-0.441	3.42E-05	5.85E-05
MINCR	3.09404023	1.38843953	1.156	6.66E-14	7.81E-13
EFHC1	1.430438055	0.676891648	1.079	6.14E-10	2.01E-09
CRIP3	3.077403236	1.085624752	1.503	1.68E-12	1.04E-11
PTS	3.8015474	3.825512269	-0.009	0.875976677	0.887163658
ABCF2	4.399163303	3.132174711	0.49	4.06E-14	5.60E-13
SLC39A10	2.235534636	0.956950735	1.224	1.01E-11	4.89E-11
RAC2	3.591554462	3.454755422	0.056	0.829793531	0.844775723
SRFBP1	2.581555102	1.915133621	0.431	2.72E-06	5.28E-06
CFL2	4.38420356	4.918117746	-0.166	0.001211008	0.001749202
TNFAIP3	3.972361706	3.298936059	0.268	0.001781836	0.00252622
ARMH1	1.133055739	1.133491219	-0.001	0.793257993	0.810938727
PBK	2.568607619	0.470899383	2.447	2.82E-14	4.42E-13
ZFHX3	1.937382716	1.403739515	0.465	3.14E-06	6.05E-06
DACT1	1.099152097	1.282270701	-0.222	0.08819306	0.103540506
CIZ1	4.569621561	3.202563851	0.513	6.37E-14	7.60E-13
ECE1	5.160699811	5.226280553	-0.018	0.955381516	0.959753972
PGM3	3.740332051	3.43729071	0.122	0.071980858	0.085437303
NSMCE1	5.221865582	4.241049009	0.3	5.77E-13	4.28E-12
SLC30A7	3.252985043	2.846558032	0.193	0.003023307	0.004175092
SLC36A1	2.015946151	0.95027078	1.085	6.69E-12	3.41E-11
PRPF19	6.695120004	5.831642873	0.199	1.30E-12	8.41E-12
FMO5	6.220967491	6.754578818	-0.119	0.100958824	0.11766245
MARVELD3	2.279959293	1.811273785	0.332	0.006337688	0.008469544
C2orf76	3.074747621	1.991250885	0.627	1.87E-14	3.37E-13
CYP8B1	5.234579658	8.315336419	-0.668	4.06E-06	7.71E-06
ECM1	2.306275893	5.012244357	-1.12	2.05E-14	3.59E-13
TUBA1C	4.35606984	3.185776971	0.451	4.69E-08	1.14E-07
SCYL2	3.512884591	3.2087958	0.131	0.023542836	0.029690011
OARD1	3.651366151	2.893573522	0.336	1.29E-09	3.95E-09
LY86	2.541425776	2.585944229	-0.025	0.730443861	0.751788993
LARP4B	3.218746747	2.252109383	0.515	1.91E-12	1.15E-11
SPNS1	1.396665264	0.693094036	1.011	3.98E-08	9.74E-08
HLA-DRB6	4.208057981	3.915561798	0.104	0.50760752	0.538538895
BPGM	3.846401972	2.722015914	0.499	2.64E-13	2.27E-12
GPR89B	1.517137416	0.849976727	0.836	1.01E-12	6.81E-12
NRN1	1.933401925	1.86294949	0.054	0.414674973	0.445830908
TSSK6	2.02150454	0.762712501	1.406	1.55E-13	1.49E-12
RXRA	5.455414596	5.180468133	0.075	0.067446571	0.08031127
AKR1C1	6.734810728	5.955607677	0.177	0.001426875	0.002043713
MMP11	2.623011936	0.449995435	2.543	4.65E-13	3.59E-12
LSM14A	5.459799541	4.62889358	0.238	2.30E-10	8.15E-10
APEX2	4.462638353	3.418369441	0.385	5.01E-12	2.64E-11
TMEM214	5.746065702	4.940359123	0.218	3.24E-10	1.12E-09
HGH1	5.429509819	3.836189262	0.501	4.44E-15	1.59E-13
POMT1	3.830445702	3.168955678	0.274	9.09E-11	3.50E-10
NPNT	1.878775325	1.095341239	0.778	0.006567792	0.008758006
TMEM164	2.669190771	1.232430747	1.115	6.97E-12	3.54E-11
TP53INP1	5.87371515	5.560321804	0.079	0.072917031	0.086481681
CREB3L3	7.277159855	7.775031492	-0.095	0.240013429	0.267063009
ACAP1	1.459326272	1.163763311	0.327	0.124977479	0.144138035
SRXN1	1.988047794	0.881940681	1.173	3.54E-09	1.01E-08
ATP1B3	4.621036849	2.979538114	0.633	6.91E-11	2.73E-10
RBM4	2.050116095	1.339196376	0.614	5.54E-08	1.33E-07
ZC3H4	3.554934297	2.738056963	0.377	2.05E-10	7.34E-10
DENND2C	1.719979917	1.237201957	0.475	0.000219321	0.000342292
MOB1A	4.506933295	3.948689686	0.191	2.38E-05	4.15E-05
P3H3	1.44997663	1.213436233	0.257	0.983554199	0.98483612
RPS4X	9.304796634	8.322573379	0.161	3.54E-09	1.01E-08
TRAPPC1	6.811480583	5.840665921	0.222	2.89E-11	1.24E-10
FBLN7	2.400437195	1.452303379	0.725	1.40E-05	2.51E-05
EPB41L4B	3.533988807	4.771212975	-0.433	5.82E-09	1.61E-08
TNRC6B	1.945467252	1.587270821	0.294	0.000282467	0.000436246
COPG2	3.515896957	2.504134473	0.49	3.36E-10	1.16E-09
SPTSSA	5.928875693	4.835738787	0.294	9.84E-09	2.63E-08
AGO4	2.470447992	2.161720137	0.193	0.012009419	0.015606278
SAAL1	3.050495558	1.999890552	0.609	2.41E-13	2.12E-12
SETD7	3.691160008	3.777807896	-0.033	0.927264474	0.934640009
DRAIC	2.54526605	2.125482268	0.26	0.304082668	0.333701789
FPR3	2.492031561	2.846209928	-0.192	0.05159754	0.062369649
BCS1L	4.177244531	3.151321808	0.407	5.82E-14	7.14E-13
SLBP	5.377892965	4.154400718	0.372	1.70E-13	1.60E-12
WDR77	4.147549886	3.312487249	0.324	5.44E-12	2.84E-11
DHRS4L1	1.427521349	1.410243836	0.018	0.85744349	0.87018621
RPA3	4.179106467	3.340962516	0.323	3.30E-09	9.50E-09
FKTN	2.099300491	1.383490725	0.602	5.15E-07	1.09E-06
KCTD18	2.711717418	2.249029648	0.27	0.000113127	0.000182153
CARHSP1	5.566398571	5.131785893	0.117	0.002909538	0.004026123
SALL1	4.124212907	4.534309348	-0.137	0.021456958	0.027157015
GTPBP2	4.260656609	2.770389927	0.621	1.14E-11	5.45E-11
XXYLT1	1.855892068	0.977328208	0.925	5.44E-12	2.84E-11
STRN4	4.211062633	3.042931306	0.469	5.29E-13	3.99E-12
KLF16	4.177575932	3.521640839	0.246	0.000147182	0.000234196
ARSL	6.20299528	5.51795175	0.169	0.140126642	0.16066081
RNASEH2B	2.334095483	1.430741912	0.706	2.21E-13	1.97E-12
TSPAN3	4.344735978	3.649170551	0.252	0.000214291	0.000334995
ADNP2	2.799466814	2.074265514	0.433	1.23E-06	2.50E-06
NLRP1	1.598031362	0.873985348	0.871	7.64E-07	1.59E-06
SLC9A7	2.017646632	1.805712891	0.16	0.467010352	0.498090347
CEP41	1.282530186	0.590230395	1.12	6.03E-13	4.44E-12
NMRAL2P	2.170427498	0.054401286	5.318	1.51E-13	1.46E-12
PARP16	3.380679936	2.950015715	0.197	4.89E-05	8.20E-05
ZCCHC8	2.605996037	2.033863165	0.358	1.52E-06	3.05E-06
PAWR	3.243584496	2.657029776	0.288	0.000670955	0.000996061
SLC37A3	2.024998009	1.481498791	0.451	2.78E-05	4.82E-05
CRTAP	5.575272494	4.293595164	0.377	2.31E-13	2.05E-12
SIRT4	2.558769051	1.78748821	0.518	3.14E-08	7.82E-08
CH17-340M24.3	4.516770307	3.096091052	0.545	6.03E-13	4.44E-12
LRP1	5.819612867	5.888375227	-0.017	0.699673247	0.722539154
THUMPD1	3.758182705	3.179790641	0.241	1.48E-05	2.64E-05
SUSD1	1.829887935	1.31794028	0.473	0.003520108	0.004821614
DDR2	1.359644943	1.305515351	0.059	0.208606626	0.234065966
FUT8	1.258307682	0.945392419	0.412	0.359763581	0.39051695
SLC25A5	8.830332088	8.16091357	0.114	2.52E-07	5.57E-07
PHF3	3.781902441	3.420476552	0.145	0.03043462	0.037883783
ADAM8	1.936638538	1.421339775	0.446	0.007834862	0.010371109
OSGEP	3.54005741	2.7674225	0.355	1.68E-12	1.04E-11
KLHL9	3.267466366	2.893425372	0.175	0.014168116	0.018259014
ENO1	9.08732824	7.939133488	0.195	3.12E-10	1.08E-09
DGKQ	3.367223274	2.183065396	0.625	2.68E-12	1.54E-11
LNPK	3.037628115	2.631647998	0.207	0.001579255	0.002250169
HMGCS2	9.271192134	10.61137232	-0.195	2.51E-05	4.36E-05
KMT2E	3.0707764	2.48285717	0.307	0.000240568	0.000374028
ASAP3	3.2730513	2.161805064	0.598	2.57E-08	6.46E-08
PDK1	1.824584297	1.158818223	0.655	4.17E-06	7.92E-06
ATP8B2	2.27157239	1.411559283	0.686	0.000165666	0.000261979
KLF4	2.706684661	3.140658553	-0.215	0.059877845	0.071729702
BRWD1-AS2	1.259580418	0.631904343	0.995	1.52E-06	3.05E-06
MOCOS	3.737275934	3.702811943	0.013	0.589963915	0.618599031
CHMP1A	5.712637002	4.795793749	0.252	3.74E-12	2.06E-11
GANAB	7.560881758	7.011901117	0.109	3.62E-06	6.92E-06
PPP1R12A	2.430128905	1.816057754	0.42	3.42E-05	5.85E-05
MORC2	4.046516798	2.858554439	0.501	1.19E-13	1.22E-12
ARNTL	2.306567216	2.041915714	0.176	0.17090352	0.193920989
SRRM2	5.621371523	4.691654791	0.261	7.42E-07	1.54E-06
SENP1	2.245403837	1.393819745	0.688	9.23E-10	2.91E-09
RAD18	2.259151233	1.187784649	0.928	6.97E-14	8.11E-13
LGALS8	4.15256793	3.386808878	0.294	8.37E-07	1.73E-06
IFITM1	5.700297808	6.745630435	-0.243	0.000309385	0.000475608
IRF2BPL	3.721241363	3.999156158	-0.104	0.206482975	0.231831269
PC	6.35616837	6.880361508	-0.114	0.032765905	0.040608843
MRFAP1L1	5.873334127	5.157047135	0.188	1.38E-09	4.22E-09
DCAF13	3.393964971	2.031103837	0.741	2.46E-14	4.01E-13
FKBP10	3.390968555	2.387723833	0.506	0.006685639	0.008908387
NEMP1	2.651066947	1.779369884	0.575	1.52E-06	3.05E-06
BTF3L4	3.461619727	2.884580099	0.263	6.37E-07	1.34E-06
SMAP1	2.498734563	1.7817932	0.488	2.02E-07	4.52E-07
PROC	7.906731286	8.393126343	-0.086	0.044923368	0.054776117
RRP9	5.101361213	3.652330863	0.482	3.71E-14	5.30E-13
CBX1	4.676906742	3.267447939	0.517	3.59E-12	1.99E-11
PLOD3	5.815372545	4.2214637	0.462	8.53E-15	2.04E-13
GALM	5.891795844	5.75795483	0.033	0.17838366	0.20192393
ILF3	5.039190429	3.551737265	0.505	5.88E-15	1.74E-13
PLAGL2	2.385089324	1.573901384	0.6	6.57E-07	1.38E-06
CAMKK2	4.154490432	3.564580773	0.221	3.32E-06	6.38E-06
INPP4A	1.701750176	1.083896491	0.651	1.39E-06	2.80E-06
DNAJC28	1.187105651	1.093910177	0.118	0.385011375	0.415756815
MT1L	3.576602677	5.969932406	-0.739	1.83E-08	4.70E-08
SMAD6	1.36382027	1.667681581	-0.29	0.002048233	0.002881969
CCDC51	3.940760646	3.156990891	0.32	1.45E-10	5.36E-10
RRAGD	3.855029555	2.479512002	0.637	9.23E-10	2.91E-09
MIGA2	3.087970971	2.248986806	0.457	5.69E-10	1.87E-09
FABP5	2.732204514	1.168219082	1.226	1.78E-11	8.08E-11
S100A6	6.908193209	5.583058707	0.307	0.000147182	0.000234196
TNNI1	1.191326172	0.927044836	0.362	0.194067198	0.218854068
TWF1	4.412828395	3.831614323	0.204	5.55E-05	9.23E-05
PCGF5	4.033857672	3.88959921	0.053	0.200206295	0.225339784
LINC02027	1.390057488	3.816372174	-1.457	2.35E-10	8.33E-10
IDNK	4.267965738	4.803970756	-0.171	0.001025664	0.001492185
PTPRM	2.913498407	2.294704519	0.344	0.001611474	0.002295011
EMD	6.074035913	4.941088016	0.298	1.36E-13	1.35E-12
MRPS16	6.195317129	5.357063277	0.21	2.75E-13	2.36E-12
RDH12	1.864268503	1.578724602	0.24	0.385011375	0.415756815
SMIM10L1	3.872159035	3.361740943	0.204	2.37E-07	5.25E-07
KATNA1	3.389235594	2.690999582	0.333	1.65E-08	4.26E-08
PPFIBP2	3.200238418	3.198110624	0.001	0.843594414	0.857476436
F11R	6.061297589	5.369584701	0.175	2.51E-05	4.36E-05
TJP2	4.278966771	4.684182511	-0.131	0.044297918	0.054045658
ABCG2	3.164384604	3.887876052	-0.297	0.013487114	0.017423395
NPR3	1.262964543	1.365632588	-0.113	0.043069048	0.052650893
SLC7A1	1.806934438	0.863705024	1.065	0.00031648	0.000485847
DLGAP5	2.154561654	0.251563489	3.098	2.64E-15	1.28E-13
NUP210	4.01062767	2.829063763	0.504	1.49E-08	3.87E-08
TYSND1	3.906714043	2.784669002	0.488	3.26E-11	1.39E-10
MOB3A	3.834098294	2.698519784	0.507	7.26E-12	3.67E-11
MTX3	2.336779416	1.521895675	0.619	2.22E-09	6.54E-09
SHROOM2	1.720806724	1.832103236	-0.09	0.894578128	0.904660992
IFITM2	7.984197277	8.019393423	-0.006	0.797801961	0.814973964
TRIQK	3.746725767	3.201033938	0.227	7.93E-06	1.46E-05
LOC100505985	2.750306961	3.188693672	-0.213	0.138369522	0.158734313
SIRT1	3.132972705	3.196552339	-0.029	0.908567939	0.917449856
FUT4	1.585408693	1.146026874	0.468	0.251999703	0.279565013
RCC1	4.120287628	3.014825681	0.451	1.51E-10	5.55E-10
RNF125	1.876039335	3.172137189	-0.758	2.57E-09	7.50E-09
ZKSCAN3	2.31732432	0.980970508	1.24	1.42E-12	9.01E-12
PLEKHO2	3.729828245	3.325371761	0.166	0.038437767	0.047294999
ATP6V0D1	4.751258214	3.924727409	0.276	3.49E-10	1.20E-09
PON3	5.778165473	7.11716906	-0.301	1.11E-09	3.45E-09
LANCL2	3.465173865	2.799697709	0.308	1.60E-08	4.13E-08
SEPTIN6	4.244941521	3.420734624	0.311	2.03E-05	3.57E-05
LPIN2	5.640259417	6.262305201	-0.151	0.0033257	0.004565503
LPAR2	1.985608129	1.051342528	0.917	6.77E-05	0.000111635
PTPN18	4.471624249	3.647918322	0.294	7.80E-13	5.49E-12
TEFM	2.218287751	1.545731867	0.521	5.06E-09	1.41E-08
PPFIA3	2.080923099	1.163897617	0.838	5.04E-11	2.05E-10
ESYT1	5.910207982	5.175106599	0.192	2.04E-06	4.02E-06
PIK3R3	2.249455241	1.348869081	0.738	1.49E-09	4.52E-09
TCF7L1	3.29469546	2.782589519	0.244	0.006225379	0.008326699
FHIT	2.627091705	1.516020702	0.793	1.14E-13	1.18E-12
VCAM1	3.180443098	2.927923064	0.119	0.635425793	0.662200411
RAB3GAP2	3.142345978	2.210277245	0.508	1.97E-10	7.09E-10
SVIL-AS1	2.592116184	1.813009645	0.516	3.42E-09	9.80E-09
TMEM273	1.830769107	1.457104436	0.329	0.190056667	0.214623477
TCTA	5.488711635	4.759113922	0.206	2.60E-07	5.73E-07
GLYAT	3.902842442	7.110496857	-0.865	9.45E-11	3.63E-10
CTSC	3.825109855	2.918249566	0.39	3.32E-06	6.38E-06
MTIF2	4.960323739	4.117772583	0.269	1.55E-12	9.67E-12
ATMIN	3.748410876	3.41941474	0.133	0.0030817	0.004250955
TEPSIN	2.843317153	1.553096417	0.872	3.35E-15	1.40E-13
KRBA1	1.410877739	0.663564344	1.088	1.16E-06	2.37E-06
SMOC1	5.353010239	5.730596658	-0.098	0.146568558	0.167686217
MBTPS1	4.133906709	3.696536145	0.161	0.000110431	0.000178045
DDT	7.146952961	7.436154518	-0.057	0.156651895	0.178491388
SMG6	1.469515858	1.314399516	0.161	0.163660814	0.186097939
CUL1	5.524439152	5.021616442	0.138	3.42E-05	5.85E-05
TRNT1	2.505080557	1.822740233	0.459	6.14E-10	2.01E-09
SPCS1	5.812114085	4.891407736	0.249	3.91E-13	3.11E-12
NKTR	2.304609018	1.443781116	0.675	6.18E-07	1.30E-06
SIRT2	4.506100312	3.863164272	0.222	8.27E-09	2.23E-08
TOR1A	4.494036171	4.436930696	0.018	0.326790003	0.357026284
KIN	2.469771079	2.100801353	0.233	0.000423707	0.000640853
VDR	1.30916069	0.71867933	0.865	0.005588357	0.007498317
ADGRL2	3.341691627	3.917938127	-0.23	0.015621713	0.02004406
SMIM4	3.983925269	2.699838112	0.561	1.58E-11	7.24E-11
GORASP2	5.395628731	4.412990159	0.29	5.22E-12	2.74E-11
PHC2	5.689078961	5.340119729	0.091	0.007834862	0.010371109
RELB	4.28494293	2.941600804	0.543	1.89E-08	4.85E-08
RACGAP1	3.180750816	0.966336849	1.719	8.83E-16	1.10E-13
NAT14	2.985256047	1.589858562	0.909	1.25E-12	8.11E-12
F2RL3	1.602090587	0.357313242	2.165	1.51E-10	5.55E-10
ATG2B	2.40311023	2.347198038	0.034	0.459827468	0.490983255
GPCPD1	2.712173496	2.23982103	0.276	0.000462991	0.000697865
ITIH2	10.02807172	10.24409571	-0.031	0.848205623	0.861878443
COTL1	3.563941667	3.744671533	-0.071	0.369107076	0.399706121
OPA3	3.061075206	2.197399791	0.478	6.69E-12	3.41E-11
MIDN	4.918258379	4.597450152	0.097	0.049513294	0.059997773
TTK	1.743115174	0.182770998	3.254	2.77E-15	1.28E-13
RPL14	7.080436859	5.864562282	0.272	3.43E-13	2.80E-12
LRPAP1	5.380513799	4.597488132	0.227	4.72E-10	1.58E-09
CHMP6	5.146617934	4.229020018	0.283	2.67E-11	1.16E-10
ZNF616	2.019433259	1.329883345	0.603	1.66E-09	5.01E-09
ZKSCAN8	2.68387249	1.78036739	0.592	3.84E-08	9.44E-08
LINC01963	1.481125357	0.758967802	0.965	2.02E-07	4.52E-07
ACVR2B	1.227017921	1.008948187	0.282	0.054490293	0.065743491
BCL2L2	3.471692731	2.760099335	0.331	4.55E-07	9.73E-07
UBE2D4	3.547659683	3.107096206	0.191	2.72E-06	5.28E-06
CD200	1.712806179	0.510287868	1.747	3.74E-12	2.06E-11
TTC1	5.923527183	4.795286239	0.305	1.42E-14	2.83E-13
MMP15	5.885819246	5.324912715	0.144	0.002048233	0.002881969
QKI	3.120466533	3.114345653	0.003	0.917910532	0.925894982
KIF21B	1.565319887	0.541176728	1.532	6.94E-09	1.90E-08
CISH	3.666507992	4.380189319	-0.257	0.001025664	0.001492185
RTP3	4.364467394	5.338689435	-0.291	0.092675665	0.108502646
UBE4A	3.411808305	3.088056087	0.144	0.032287785	0.040056666
VASP	5.404365095	4.442931684	0.283	3.98E-08	9.74E-08
PRKX	1.78329445	1.232849931	0.533	0.056747585	0.068279299
BSCL2	1.919096878	1.395143014	0.46	0.000127565	0.00020417
NPW	2.810984764	3.379816962	-0.266	0.015876333	0.020360134
AMBRA1	3.353082063	2.49911625	0.424	5.28E-10	1.75E-09
PRCC	5.515377134	3.932953198	0.488	4.95E-16	1.10E-13
EXOC2	3.793142068	3.019784961	0.329	6.75E-08	1.61E-07
MAT1A	8.508588579	10.15366803	-0.255	1.24E-09	3.82E-09
CADPS2	3.098680731	2.463421055	0.331	0.000158025	0.000250508
CCDC124	6.47236776	5.148716097	0.33	2.77E-15	1.28E-13
RAB11FIP1	1.944018664	1.506673868	0.368	0.167252712	0.190041629
TAF1A-AS1	2.192092985	1.463523886	0.583	4.84E-07	1.03E-06
IGFBP2	6.979925577	7.302854425	-0.065	0.598117659	0.626774277
CTDSPL	3.963818666	3.255062705	0.284	0.00010522	0.000170089
MEAF6	4.975779883	4.278562328	0.218	9.87E-06	1.80E-05
DNAJB5	1.770351189	1.051677608	0.751	3.07E-09	8.89E-09
PCBP1-AS1	1.277506789	0.907824904	0.493	1.98E-06	3.91E-06
SNRPN	4.954811247	4.286261713	0.209	0.000564135	0.000843902
USHBP1	1.26744758	0.762277251	0.734	1.49E-08	3.87E-08
PROCR	2.895472658	2.842539585	0.027	0.788721034	0.806501868
RASSF7	5.749296963	4.447301734	0.37	1.60E-09	4.84E-09
TNFSF12	3.987569874	3.795627432	0.071	0.126432456	0.145693049
ZCCHC7	3.25096776	2.297817318	0.501	3.74E-13	3.00E-12
GYPC	3.37026061	2.942585006	0.196	0.016931672	0.021636772
GARS1	5.891846536	4.616326296	0.352	1.10E-12	7.29E-12
RUNDC1	2.746055142	1.867837728	0.556	7.88E-12	3.94E-11
HIPK1	3.322165628	2.86539161	0.213	0.001677735	0.002384956
ZNF268	1.858757767	1.640428505	0.18	0.059877845	0.071729702
MED26	1.954212393	1.356184918	0.527	5.28E-10	1.75E-09
RTL10	2.616887605	1.358760677	0.946	8.94E-15	2.09E-13
RAB33B	2.424484723	2.734959698	-0.174	0.019843536	0.025198011
CC2D1B	3.694041736	2.657271391	0.475	9.96E-14	1.06E-12
DYNLL2	5.406941953	5.080610992	0.09	0.001314859	0.001892535
LOC108783654	2.422092563	1.780240947	0.444	1.66E-09	5.01E-09
RPAP1	3.396911319	2.387826235	0.509	1.91E-12	1.15E-11
ZC3HC1	4.020320555	3.154989773	0.35	1.62E-13	1.54E-12
TRMT112	7.475714567	6.234432079	0.262	2.64E-15	1.28E-13
FOXA3	5.3638852	5.780040551	-0.108	0.274613228	0.303011292
SP110	1.584196373	1.242269273	0.351	0.000848722	0.001246414
COMMD4	5.012496488	3.509340558	0.514	9.27E-16	1.10E-13
CNTFR	1.896404922	3.023938189	-0.673	9.53E-05	0.000154852
KCMF1	4.004538878	3.142050535	0.35	3.58E-13	2.89E-12
DDX56	5.557627943	4.511918973	0.301	7.29E-14	8.37E-13
MPC1	6.611448576	7.728972068	-0.225	1.20E-09	3.69E-09
PPCDC	2.865790213	1.644344682	0.801	7.08E-15	1.89E-13
FAM120C	1.726360329	1.250383102	0.465	9.60E-06	1.75E-05
SLC48A1	3.881113437	2.917366381	0.412	4.22E-10	1.43E-09
IQGAP1	3.031951907	2.670888081	0.183	0.17838366	0.20192393
PCOLCE	4.274487077	5.084029732	-0.25	0.007972902	0.010545886
PCK1	6.402392878	9.428679912	-0.558	1.39E-10	5.18E-10
POLR2E	6.45431577	5.861296262	0.139	6.32E-08	1.51E-07
GNPDA1	4.143907214	2.84674149	0.542	3.71E-14	5.30E-13
ZNF821	1.175454432	0.634643446	0.889	1.07E-07	2.48E-07
IQSEC1	5.08374221	4.023499958	0.337	2.68E-10	9.37E-10
THPO	4.305197037	4.203546263	0.034	0.027411041	0.034307761
RNU4-2	2.084995927	1.751977702	0.251	0.016867149	0.021565529
RPL32	8.705797225	7.576783615	0.2	1.24E-11	5.85E-11
F10	7.562900485	7.364316484	0.038	0.093824435	0.109784861
BNIP2	3.442515218	3.480382518	-0.016	0.936628479	0.942841476
ATP9B	1.786093031	1.341508794	0.413	7.47E-05	0.000122651
TYMP	5.961619771	5.085090834	0.229	9.55E-05	0.000154903
KIFAP3	3.85789715	2.889063947	0.417	3.91E-10	1.33E-09
SNAPC3	2.769132867	2.161432066	0.357	6.37E-07	1.34E-06
MMRN2	3.198385026	2.729563197	0.229	0.001288153	0.001855833
ITPR1	1.492806777	1.149665174	0.377	0.043679833	0.053355114
TMBIM6	9.047320317	9.208993495	-0.026	0.266926278	0.295032623
NQO2	4.234397174	3.568061721	0.247	0.000885401	0.001298264
BTD	5.198227237	5.103548117	0.027	0.766146458	0.785051039
PML	3.175228412	2.159108822	0.556	1.39E-10	5.18E-10
DPP3	4.648168405	3.686815974	0.334	1.15E-10	4.34E-10
ABCB4	4.355858925	5.361036281	-0.3	0.014168116	0.018259014
TRMT5	2.731673904	2.097644635	0.381	1.13E-08	2.99E-08
GRINA	8.724788275	7.629829446	0.193	3.74E-12	2.06E-11
ASF1A	3.949127491	3.133133334	0.334	9.51E-09	2.54E-08
CD248	3.446271619	2.041458289	0.755	1.69E-10	6.15E-10
GCLC	4.752160547	4.794414454	-0.013	0.743768718	0.764095702
ENHO	3.91659118	3.664930566	0.096	0.338546004	0.368984526
SPAAR	1.179471036	0.87943484	0.423	0.005389468	0.007246482
MAP4K5	2.578661752	2.034747238	0.342	0.000124545	0.000199519
SNX7	3.566016476	3.206140326	0.153	0.004830562	0.006524257
P2RX4	3.339164293	2.146643783	0.637	8.08E-11	3.14E-10
FAM83H	5.449977252	3.488462765	0.644	9.53E-14	1.02E-12
TNPO1	3.753843092	3.062158079	0.294	1.27E-06	2.57E-06
SLC35F6	5.5674785	4.308229926	0.37	1.94E-13	1.78E-12
FIBIN	1.39288438	1.275067434	0.128	0.546025013	0.575955467
RAP1GAP	4.019152787	3.280727417	0.293	0.0085471	0.011270216
AKAP17A	4.407079352	3.327991435	0.405	8.90E-10	2.82E-09
YIF1A	6.844469283	6.230478905	0.136	7.95E-08	1.88E-07
RNF170	3.085823923	2.810563859	0.135	0.056747585	0.068279299
LZTFL1	1.807657908	2.02586537	-0.164	0.063990712	0.076425752
FAM174C	6.090981479	5.174726786	0.235	6.37E-10	2.08E-09
EHMT1	2.668080263	2.196422448	0.281	5.14E-05	8.60E-05
IQCE	2.295283793	1.091896936	1.072	2.46E-12	1.44E-11
ERCC8	1.741425022	1.137352209	0.615	2.21E-10	7.87E-10
FBP1	7.324885766	9.826807675	-0.424	5.67E-12	2.94E-11
ASB16-AS1	2.867373893	1.551621753	0.886	1.85E-13	1.71E-12
ZZZ3	2.984530236	2.401037591	0.314	8.62E-07	1.78E-06
TNFRSF14	4.527233956	3.710227737	0.287	8.49E-08	2.00E-07
C1orf56	3.902953195	2.889083781	0.434	2.21E-10	7.87E-10
LOC101927809	3.220944632	2.539681969	0.343	5.55E-05	9.23E-05
NRROS	1.807071725	1.765806223	0.033	0.950690533	0.955275732
ATP2B4	3.834132148	2.959872062	0.373	0.000219321	0.000342292
ADAT1	2.869456226	2.244483546	0.354	2.80E-06	5.43E-06
BRMS1L	2.002271283	1.795780078	0.157	0.032765905	0.040608843
RAB3GAP1	3.76379042	3.167504964	0.249	1.66E-06	3.31E-06
CCL28	1.861512217	0.94134641	0.984	0.000302439	0.000465395
FAM216A	2.321086653	1.625579208	0.514	6.37E-07	1.34E-06
KPNA6	3.886141885	3.488178002	0.156	0.000904286	0.001324849
ALG5	5.466353812	4.729702309	0.209	1.79E-09	5.36E-09
MOCS2	4.548919914	4.018125575	0.179	1.39E-06	2.80E-06
CSNK1G1	1.897843328	1.093179801	0.796	1.46E-11	6.76E-11
TTC37	3.977558171	3.220941186	0.304	8.61E-06	1.58E-05
EP400P1	1.536071358	1.011335488	0.603	1.04E-05	1.89E-05
ZNF75A	2.26390278	1.30714961	0.792	1.76E-12	1.07E-11
LOC105375624	2.712679585	2.215874683	0.292	0.001968614	0.002776297
CYBRD1	3.119290568	3.500979575	-0.167	0.056747585	0.068279299
TACO1	5.841230603	5.410124954	0.111	1.83E-05	3.23E-05
CDC37	6.779976137	5.535051318	0.293	7.42E-15	1.94E-13
FRS3	2.407866187	1.250720759	0.945	2.35E-14	3.89E-13
PIGZ	2.155603446	1.155315036	0.9	3.30E-09	9.50E-09
FAM162B	1.362523706	0.554192152	1.298	5.62E-09	1.56E-08
C15orf65	1.400465699	0.816087296	0.779	4.94E-06	9.30E-06
KATNAL1	1.62042155	1.47121702	0.139	0.538256463	0.568503905
N4BP2L1	3.279576141	4.112580575	-0.327	2.68E-07	5.90E-07
LINC00886	1.665465509	1.024240065	0.701	0.00010522	0.000170089
VPS13C	2.245888111	1.896370562	0.244	0.038437767	0.047294999
PDE6D	3.609109684	2.608479966	0.468	4.80E-12	2.55E-11
KCTD14	1.867596412	1.947356658	-0.06	0.235333267	0.262116393
PRRT3-AS1	2.119650768	0.981199499	1.111	3.94E-09	1.12E-08
ATP11B	2.8869086	2.632129243	0.133	0.067446571	0.08031127
EML4	4.8800079	4.138729129	0.238	5.73E-08	1.38E-07
RHBDF1	2.653798585	1.602887059	0.727	2.66E-08	6.67E-08
EFNB1	4.16561794	3.53803737	0.236	0.000169615	0.000267949
RNF135	2.134962424	2.275579522	-0.092	0.11789754	0.13635647
ALS2CL	3.000298975	1.606233988	0.901	1.65E-08	4.26E-08
CTBS	3.108496804	3.573285203	-0.201	0.001456221	0.002082591
H19	5.078909692	6.906392564	-0.443	3.89E-05	6.60E-05
INPP5B	1.916682721	1.953345635	-0.027	0.704040361	0.726743712
KCTD15	1.967996899	1.478102268	0.413	0.035248448	0.043558252
TSACC	1.938318337	0.657890891	1.559	1.49E-13	1.45E-12
ABITRAM	3.335327269	2.717784604	0.295	4.94E-06	9.30E-06
KLC1	1.579244249	0.955495142	0.725	3.44E-12	1.91E-11
ADH4	7.140335616	10.75926282	-0.592	2.48E-10	8.74E-10
IFIT5	3.511721091	3.342802866	0.071	0.184151691	0.208299677
EXD2	2.476058106	2.062415096	0.264	0.000731154	0.00108034
COASY	5.855222259	4.925068842	0.25	2.91E-12	1.66E-11
RPS6KA2	2.331102951	2.041463203	0.191	0.083886929	0.098824816
CYP7B1	2.821393835	3.247385213	-0.203	0.242377952	0.269547615
IFT52	3.558514416	2.264966107	0.652	1.48E-12	9.32E-12
NRBP2	5.517587171	4.293039088	0.362	6.70E-09	1.84E-08
NPIPB15	2.272020878	1.427609999	0.67	0.000414385	0.000627834
SMARCA5	3.781268292	3.410278411	0.149	0.034739481	0.042946565
FBXO33	2.833824859	2.568256571	0.142	0.017204938	0.021967705
DNALI1	2.607319706	3.097401043	-0.248	0.069231259	0.082300835
IPMK	2.070559811	1.84432426	0.167	0.068334125	0.0813366
RRN3	4.254406107	4.229224842	0.009	0.442143616	0.473540936
UGGT1	4.516221355	3.334126677	0.438	1.34E-11	6.28E-11
ASB1	2.561785003	1.823708093	0.49	3.04E-08	7.57E-08
GTF2E1	2.839769822	1.866030725	0.606	2.68E-10	9.37E-10
POLR2H	5.015012355	3.862603303	0.377	4.06E-14	5.60E-13
TBC1D9	3.399905466	3.035994146	0.163	0.026596252	0.033352492
SSX2IP	2.521874209	1.808676417	0.48	0.000378976	0.000576532
CMTM4	2.144699956	0.995994374	1.107	7.39E-10	2.38E-09
TMEM9B-AS1	1.678754779	1.194252213	0.491	0.010147494	0.013272292
HSPA5	9.094073375	8.096572488	0.168	1.99E-09	5.93E-09
ASAH2B	1.791735194	1.688474161	0.086	0.30132064	0.330876658
IFT140	1.805662756	1.046803925	0.787	7.45E-09	2.02E-08
CDC25B	4.955626733	3.301292831	0.586	2.56E-11	1.12E-10
RER1	5.618773908	5.06664739	0.149	2.66E-08	6.67E-08
MPZ	2.964445293	1.145765037	1.371	2.66E-08	6.67E-08
CNPY4	2.909293513	1.998607256	0.542	1.29E-10	4.82E-10
MON1A	2.961768557	2.268283012	0.385	1.33E-09	4.08E-09
CIAO3	3.364334492	2.393882057	0.491	3.71E-14	5.30E-13
TMEM41A	3.056544944	2.486777898	0.298	1.71E-08	4.41E-08
MLPH	3.233952722	2.732836296	0.243	0.012211324	0.015856919
RBM24	2.068182889	0.510911246	2.017	4.66E-11	1.91E-10
GNAO1	0.974936853	2.787244177	-1.515	7.47E-11	2.94E-10
ZFYVE28	1.353095271	1.1952398	0.179	0.329703847	0.359889858
ZNF785	1.830189216	0.884578918	1.049	1.68E-12	1.04E-11
CIRBP	5.942332783	4.908008766	0.276	8.50E-13	5.93E-12
CEP170B	3.603248543	2.731608905	0.4	9.44E-07	1.94E-06
USP2	2.138684573	2.415523348	-0.176	0.11789754	0.13635647
ZNF69	2.295333329	1.798141245	0.352	0.000295639	0.000455616
ERV3-1	1.626039818	0.670320443	1.278	1.11E-09	3.45E-09
TEAD4	2.470248407	1.515237866	0.705	8.45E-05	0.000137846
ADGRL1	1.752608791	0.645222694	1.442	4.15E-07	8.92E-07
CDR2L	1.897798654	1.379195275	0.461	0.057517096	0.069137506
SMYD4	1.893803024	1.39976126	0.436	2.26E-05	3.95E-05
EIF3D	6.594940142	5.304420773	0.314	8.72E-14	9.58E-13
TRRAP	3.025984617	2.367954309	0.354	1.23E-05	2.21E-05
ZNF684	2.566670078	2.626548745	-0.033	0.660830378	0.686173932
BORCS5	2.255864659	1.514251261	0.575	1.49E-09	4.52E-09
HIGD1A	6.407017823	6.733480544	-0.072	0.021125428	0.026762214
FOXRED1	4.409177546	4.186693151	0.075	0.043679833	0.053355114
TMCO6	4.117638161	3.286098668	0.325	2.37E-07	5.25E-07
SKP1	5.198149142	4.277646771	0.281	6.66E-14	7.81E-13
CEP70	3.247744076	2.766626852	0.231	0.001369811	0.001967023
CXCL9	3.610349767	2.955376465	0.289	0.113803054	0.131893941
DPY19L1	3.393990872	3.23714385	0.068	0.37860002	0.40933692
HLA-F	5.504620809	4.270688794	0.366	2.03E-05	3.57E-05
NEK8	2.301830766	1.404992864	0.712	7.77E-11	3.04E-10
LGALS2	2.454739011	2.106932155	0.22	0.492633928	0.52351139
CWC25	3.463723708	2.93754293	0.238	2.22E-06	4.36E-06
CARS1	3.414486853	2.932523497	0.22	0.000378976	0.000576532
ZNF148	2.900524923	2.431600834	0.254	0.000746968	0.001102779
PLK2	3.789492934	3.869189259	-0.03	0.806910332	0.823183816
GON4L	2.523803345	1.465146664	0.785	7.77E-11	3.04E-10
TPPP3	2.382645883	1.902630345	0.325	0.028247275	0.035300479
LONP1	6.102919795	5.403647407	0.176	3.81E-09	1.08E-08
AKR1B10	7.454707541	3.224957781	1.209	1.38E-07	3.15E-07
MYO5B	3.097667857	2.705274378	0.195	0.006805382	0.009060084
SMG8	3.041019821	2.36777657	0.361	6.35E-06	1.18E-05
PET117	3.565223567	2.509295126	0.507	4.26E-13	3.33E-12
SLC27A3	4.688229143	3.987402641	0.234	0.000302439	0.000465395
TEF	4.220578653	3.198912392	0.4	1.20E-06	2.43E-06
DESI1	5.258660804	4.870658288	0.111	0.000150716	0.000239416
RBSN	2.877974624	2.275100536	0.339	1.14E-07	2.63E-07
PXYLP1	1.721703198	1.012639466	0.766	2.60E-07	5.73E-07
LEAP2	5.929443698	7.210813394	-0.282	7.29E-05	0.000119885
ODF2	3.307773901	2.65597024	0.317	5.68E-06	1.06E-05
PXDN	2.463966375	2.476009606	-0.007	0.779668725	0.798042132
NFKBIE	4.289443351	3.132284661	0.454	2.68E-07	5.90E-07
SENP6	3.049730703	2.674256242	0.19	0.004656257	0.006300607
MACROD1	4.672030177	4.981074122	-0.092	0.210746062	0.23640177
TSPAN8	5.591475298	3.587120437	0.64	5.08E-06	9.56E-06
USP30	3.606801687	2.965804047	0.282	3.67E-07	7.92E-07
APMAP	7.981179895	8.003478003	-0.004	0.834388215	0.849172043
CTNNAL1	4.178169086	3.617359791	0.208	0.003263104	0.004483576
OXLD1	5.048429399	3.414116796	0.564	1.73E-15	1.14E-13
TSEN2	1.90776836	1.103219367	0.79	6.66E-14	7.81E-13
SCAMP3	6.825901336	4.875450058	0.485	6.61E-16	1.10E-13
AMZ2P1	2.14655826	1.298028922	0.726	2.27E-11	1.01E-10
ANKRD6	1.505382055	1.146444304	0.393	0.00111478	0.001616286
GNAI1	4.009905136	3.287940286	0.286	2.64E-05	4.58E-05
IRGQ	2.7742732	1.553868974	0.836	4.88E-15	1.67E-13
ARL2	4.467016586	2.995175782	0.577	4.45E-13	3.46E-12
TTC33	3.236639641	2.823681526	0.197	0.000963206	0.001405643
ADAP2	2.342209007	2.383341134	-0.025	0.752695061	0.772362275
STIM1	4.971079444	4.184417967	0.249	1.25E-07	2.88E-07
PAXIP1-AS1	3.276226024	2.512700898	0.383	2.86E-07	6.26E-07
IFI16	3.296079209	3.138407709	0.071	0.752695061	0.772362275
PPIF	6.542983309	6.798187812	-0.055	0.074819269	0.088583938
BRD1	3.167562965	2.737107221	0.211	0.000452864	0.000683186
EIF4A1	1.209679573	0.82745863	0.548	0.002350732	0.003280563
DOCK9	2.139019327	1.657570576	0.368	0.001211008	0.001749202
ARHGAP31	1.58224194	1.381875851	0.195	0.631232069	0.65816478
ARHGEF25	1.572264573	1.093027282	0.525	0.030889131	0.038402872
DIS3	2.790499291	2.451142004	0.187	0.008113117	0.010725579
UAP1L1	1.805182743	0.963214036	0.906	0.000715651	0.001058705
GTF3C2	3.734883039	2.684571089	0.476	1.48E-12	9.32E-12
URI1	4.431664538	3.793480183	0.224	2.17E-08	5.51E-08
UBALD1	4.296181849	4.373567889	-0.026	0.639631244	0.666018403
PMS2P3	1.771198387	0.650907034	1.444	4.04E-15	1.51E-13
USP12	3.64108741	3.682725635	-0.016	0.931945299	0.938588416
OS9	7.38559317	6.884168265	0.101	3.05E-06	5.89E-06
RPUSD3	3.796402735	2.92628537	0.376	1.83E-12	1.11E-11
RNF214	2.561959218	1.747301571	0.552	1.11E-09	3.45E-09
HDAC2	2.825676514	2.112048865	0.42	1.21E-07	2.80E-07
AAMDC	4.790906886	4.012422329	0.256	6.47E-09	1.78E-08
ALKBH8	1.823526239	1.575485395	0.211	0.007050668	0.009375466
ZNF213	1.979666908	0.890662255	1.152	2.57E-12	1.49E-11
SRRD	2.921702683	2.251170875	0.376	9.18E-09	2.46E-08
CLSTN1	4.361836524	3.395242614	0.361	2.93E-05	5.06E-05
EHBP1L1	3.573605543	2.610066956	0.453	5.54E-08	1.33E-07
PCDH12	2.550698453	1.774242578	0.524	3.84E-08	9.44E-08
PLSCR4	3.122199671	4.559049298	-0.546	1.19E-10	4.50E-10
ERBB3	6.056924836	4.538012172	0.417	2.88E-13	2.43E-12
RGL1	2.649370901	2.872116798	-0.116	0.056747585	0.068279299
RARB	1.386459571	1.57429512	-0.183	0.0189272	0.024074207
BLVRB	7.860643403	7.405004475	0.086	0.000656643	0.000975874
UNC119B	2.845183034	1.502173016	0.921	3.82E-11	1.60E-10
SATB1	1.274113223	1.773673933	-0.477	0.000161803	0.0002562
SIK1B	2.635042278	3.250378767	-0.303	0.009807562	0.012844082
IRF8	2.696868908	3.713990798	-0.462	1.44E-08	3.75E-08
PRKDC	3.992731157	2.786165812	0.519	1.34E-10	5.00E-10
KDM3A	2.648541986	1.844431288	0.522	3.04E-08	7.57E-08
PEMT	5.930031839	7.075252886	-0.255	5.73E-08	1.38E-07
SCARNA13	1.498174212	0.945470612	0.664	0.000124482	0.000199519
ANGEL1	3.058648761	2.384812729	0.359	0.000127565	0.00020417
SUSD3	3.828867605	3.965027366	-0.05	0.974159287	0.976303788
PI4KA	3.691927474	2.998996373	0.3	1.69E-05	3.00E-05
PICALM	5.563014881	5.243482199	0.085	0.017204938	0.021967705
EIF4H	6.76621824	6.355818266	0.09	2.20E-05	3.85E-05
SCRN1	1.936428871	1.354065395	0.516	0.18807304	0.212441997
SNRPE	6.618234071	4.742332275	0.481	9.27E-16	1.10E-13
ST6GALNAC6	4.50517836	4.550703227	-0.015	0.871336588	0.882755241
FABP4	2.856566346	1.488581455	0.94	0.000246174	0.00038255
C2CD2	2.479644618	1.824963173	0.442	7.11E-05	0.000117068
SUMO2	6.204098267	5.060246077	0.294	1.36E-14	2.74E-13
DDX3Y	2.337728046	1.826770489	0.356	0.07233934	0.08585451
ARHGAP33	1.959277766	0.643132076	1.607	1.13E-14	2.45E-13
MAFG-DT	1.931076989	0.317009461	2.607	4.49E-16	1.10E-13
ELN	2.597490572	2.593972394	0.002	0.329703847	0.359889858
TRAPPC10	1.655751696	1.370319055	0.273	0.037348438	0.046032989
TGS1	3.175443071	2.303448537	0.463	9.58E-10	3.01E-09
NAGK	3.268863836	2.630633468	0.313	2.03E-08	5.17E-08
SERPINF1	8.856005547	9.232557247	-0.06	0.561837236	0.591427876
ATF7IP	2.990696513	2.295093289	0.382	5.08E-06	9.56E-06
IGIP	3.165041586	2.622192949	0.271	4.84E-07	1.03E-06
CUEDC1	3.182536861	1.783429059	0.836	1.24E-11	5.85E-11
TCEANC2	1.292932464	0.664560668	0.96	6.97E-12	3.54E-11
CGREF1	3.732873415	1.794848741	1.056	2.13E-10	7.61E-10
OTUB1	4.978929271	3.991544962	0.319	1.04E-13	1.09E-12
C8orf37	1.498743825	1.099353306	0.447	0.00047333	0.000712924
DTX3L	5.206246864	4.677943754	0.154	0.000173653	0.000273976
B3GNT3	3.190497896	1.644348123	0.956	0.000235061	0.000365915
PPP1R2	3.812113944	2.960868064	0.365	3.49E-10	1.20E-09
FLT3LG	1.229039335	0.764346207	0.685	1.37E-05	2.45E-05
KIAA1191	5.621334716	5.217507741	0.108	0.001161974	0.001681339
EID1	6.424533941	6.200956997	0.051	0.046196625	0.056217099
TRIM55	3.826169701	3.33701856	0.197	0.059081746	0.070838651
SF3B5	8.014931536	7.104692117	0.174	1.66E-09	5.01E-09
FBLN5	2.76958615	3.731746344	-0.43	0.000423707	0.000640853
UPF1	4.941391959	4.025735827	0.296	1.45E-10	5.36E-10
LOC105376805	4.11777615	3.176453067	0.374	9.09E-06	1.66E-05
NME6	2.885129273	1.811186794	0.672	6.76E-15	1.86E-13
NUP58	2.609128431	2.149635526	0.279	0.005103103	0.006877244
CNOT6	2.860333016	1.846937692	0.631	2.89E-11	1.24E-10
FAM83D	3.514989831	1.234162363	1.51	3.74E-13	3.00E-12
TTC12	2.016549104	1.636583881	0.301	0.002048233	0.002881969
NAAA	3.110030203	4.337390844	-0.48	8.57E-10	2.72E-09
TRMT61A	4.26124966	2.986149372	0.513	3.23E-14	4.84E-13
FKBP8	7.867695555	6.893672065	0.191	3.30E-12	1.84E-11
CAMK2D	3.484624333	3.438088648	0.019	0.708417257	0.73089348
HPN-AS1	1.561810915	0.8276899	0.916	2.57E-06	5.01E-06
SLC35E1	4.012498595	3.231193047	0.312	2.14E-09	6.33E-09
CCDC82	2.435240823	1.973823241	0.303	0.000796338	0.001172567
SOAT2	2.234842236	1.460635456	0.614	0.151546358	0.172930545
TMEM178A	1.279810015	0.742773177	0.785	0.000423707	0.000640853
C19orf53	7.545573992	6.202767828	0.283	5.35E-15	1.71E-13
ZAP70	1.321322766	1.041783873	0.343	0.17090352	0.193920989
TMEM14A	6.791029996	5.785588133	0.231	8.49E-08	2.00E-07
RBP7	4.661209652	2.576444428	0.855	4.24E-12	2.30E-11
TBC1D22B	2.941072803	1.712394527	0.78	3.91E-13	3.11E-12
CYC1	8.024639177	6.727428086	0.254	2.25E-14	3.82E-13
BRD7	3.496033808	2.694369396	0.376	9.83E-11	3.76E-10
SEPHS1	5.099537602	4.330529188	0.236	1.83E-10	6.61E-10
NMD3	4.767408857	4.59612337	0.053	0.064840666	0.077410787
TMTC3	2.484134089	2.391775925	0.055	0.481561047	0.512719652
RNF6	3.381254184	2.856796856	0.243	0.000656643	0.000975874
TMEM64	3.810454258	3.184277086	0.259	0.000452864	0.000683186
AFTPH	3.735525021	3.210676289	0.218	1.83E-05	3.23E-05
RPL37	7.590387067	6.24734843	0.281	2.46E-14	4.01E-13
HDAC7	2.947305501	1.840354254	0.679	9.51E-09	2.54E-08
ENO3	3.265918768	4.911628604	-0.589	3.90E-07	8.41E-07
RUSC1	3.385449575	1.769399416	0.936	7.29E-14	8.37E-13
NBDY	3.664592028	2.921425776	0.327	2.03E-05	3.57E-05
LAMTOR2	7.245526227	6.004305742	0.271	3.86E-15	1.49E-13
RHOU	5.481772191	4.858566235	0.174	3.79E-05	6.45E-05
ST6GALNAC4	2.87792057	1.661770496	0.792	7.69E-08	1.82E-07
DAP3	6.045188895	4.703716617	0.362	7.78E-15	1.97E-13
MSI2	2.147034799	1.211038627	0.826	2.05E-10	7.34E-10
DKC1	4.598288856	3.440711786	0.418	5.24E-11	2.12E-10
VIRMA	3.684216753	2.575727668	0.516	2.21E-13	1.97E-12
AFG3L1P	1.355770324	0.671133975	1.014	5.67E-12	2.94E-11
FYN	2.700394177	3.106694655	-0.202	0.001369811	0.001967023
CYP2A6	5.970719944	10.03242097	-0.749	6.32E-08	1.51E-07
ZNF782	1.269376678	0.688584413	0.882	9.98E-08	2.33E-07
DNPH1	7.237153304	6.014368875	0.267	6.29E-13	4.60E-12
NAF1	1.726396919	1.572948005	0.134	0.052308403	0.063191635
ARHGEF2	2.904816791	1.700377633	0.773	2.66E-09	7.76E-09
TK2	3.62232415	3.653875852	-0.013	0.978856377	0.980451644
EPB41L5	3.313115019	3.303735668	0.004	0.598117659	0.626774277
HLA-L	1.680584204	1.075653761	0.644	0.003023307	0.004175092
HPN	8.116596049	8.380384728	-0.046	0.28509562	0.313732799
BIRC6	2.953401761	2.676426505	0.142	0.031815655	0.039510813
PCGF1	3.916865921	2.658040734	0.559	6.30E-16	1.10E-13
GBP2	5.115810467	3.013337665	0.764	1.93E-11	8.68E-11
EEF1AKMT1	3.632127866	3.157019292	0.202	1.92E-06	3.81E-06
TOP2A	3.680860925	0.695078652	2.405	4.44E-15	1.59E-13
CISD2	5.365367897	4.848809546	0.146	9.06E-08	2.12E-07
TMEM181	3.896115341	3.396744281	0.198	0.002305149	0.003220971
CCL4L2	2.224196705	2.325811396	-0.064	0.496354991	0.527192219
ANXA1	3.514963777	3.07502995	0.193	0.039553986	0.048571188
LAMTOR5	5.887431989	4.854545985	0.278	3.88E-14	5.43E-13
SGPP1	3.880165638	4.108509436	-0.082	0.148213735	0.169410752
FAM98B	2.766221685	2.143533606	0.368	1.52E-06	3.05E-06
TOR2A	3.34183899	2.484926954	0.427	7.26E-12	3.67E-11
TSPAN33	5.664480414	5.041994399	0.168	0.000107796	0.000174025
C5orf51	3.581466943	2.700690245	0.407	2.39E-09	7.00E-09
CCSAP	2.056706659	0.978619674	1.072	4.06E-10	1.38E-09
CNOT9	4.124361228	3.127749151	0.399	3.39E-11	1.44E-10
ND5	11.45066734	12.54011333	-0.131	2.32E-05	4.05E-05
SELENOP	7.732201739	8.489374312	-0.135	0.009807562	0.012844082
ENTPD8	2.72850892	3.628727435	-0.411	0.000195236	0.000306767
KCTD10	2.957949347	2.066069309	0.518	1.56E-10	5.74E-10
UGT3A1	2.799163451	3.916834882	-0.485	0.032282216	0.040056666
CARD6	2.197386674	1.85179348	0.247	0.174613689	0.197929866
IL11RA	3.488686667	2.619682959	0.413	4.39E-08	1.07E-07
TACC1	3.4476731	2.822028635	0.289	0.002173213	0.003046662
PTPRA	4.685166517	3.780279832	0.31	5.46E-11	2.21E-10
NOL8	2.784388445	1.874493684	0.571	5.46E-11	2.21E-10
SETDB1	3.70020662	2.394398297	0.628	3.91E-13	3.11E-12
SLC41A1	2.458426942	1.435031348	0.777	2.64E-06	5.15E-06
RHOT1	3.147792585	2.534554714	0.313	9.16E-07	1.88E-06
HMCES	5.598382176	5.175968354	0.113	8.25E-05	0.000134668
TOB1	6.708856087	6.469803466	0.052	0.350570054	0.381345761
SQOR	5.280403719	4.88568881	0.112	0.001186257	0.001715467
DSP	5.796920965	5.026549222	0.206	5.27E-05	8.81E-05
KCTD7	1.543428639	0.535284095	1.528	9.11E-14	9.84E-13
FGL1	8.914568105	10.34453578	-0.215	0.000433225	0.000654363
SKA1	2.211695936	0.177517823	3.639	4.49E-16	1.10E-13
RAB4A	5.483122558	4.482841769	0.291	6.69E-12	3.41E-11
DPH1	2.697058161	2.47874871	0.122	0.035763767	0.04415067
CYP39A1	2.290265552	5.35124025	-1.224	1.36E-12	8.72E-12
DUSP28	1.614996454	0.786199357	1.039	2.91E-15	1.28E-13
SDC3	3.868076348	4.041214493	-0.063	0.589963915	0.618599031
TC2N	1.707415069	1.306894084	0.386	0.903901298	0.913337835
ABR	1.861616506	1.416800082	0.394	0.160127364	0.182248663
NUDT7	3.94678133	4.099652716	-0.055	0.488927872	0.519797734
SLC25A27	1.55471998	1.291372415	0.268	0.350570054	0.381345761
ATP2A2	5.19927962	4.37242632	0.25	1.56E-06	3.13E-06
ARHGEF16	2.620243941	1.631276819	0.684	0.000199845	0.000313448
SLF2	2.642357461	1.691175694	0.644	2.68E-10	9.37E-10
MTF1	1.893309901	1.413341674	0.422	4.20E-05	7.10E-05
RABEP1	3.792897289	3.695277888	0.038	0.639631244	0.666018403
ARHGAP42	1.803778043	2.082617971	-0.207	0.031815655	0.039510813
MAPK8IP1	2.442053244	2.188919288	0.158	0.372254814	0.402901837
DOCK7	2.485203914	1.867797936	0.412	3.25E-05	5.57E-05
HSPE1	7.638992585	6.71235025	0.187	4.48E-11	1.85E-10
CCDC92	3.447342304	3.030817145	0.186	5.69E-05	9.45E-05
ZYX	6.461893398	5.280262475	0.291	5.36E-08	1.29E-07
ATP6	13.8250326	14.67385513	-0.086	3.98E-08	9.74E-08
EMP1	2.677606533	2.530226517	0.082	0.581861763	0.611302974
PPIA	7.494881193	6.097985809	0.298	8.02E-16	1.10E-13
TMEM198	2.812480016	1.308714089	1.104	8.92E-12	4.38E-11
AP3S2	2.783534167	2.372012233	0.231	4.10E-05	6.93E-05
DHFR2	2.157042095	2.088965284	0.046	0.401327741	0.432312733
KYAT1	3.391393542	2.523621362	0.426	1.13E-08	2.99E-08
ALKBH4	3.57053755	2.582934949	0.467	2.35E-14	3.89E-13
SDCBP	6.167825219	5.309603334	0.216	2.84E-08	7.10E-08
BLZF1	3.692879019	2.616294964	0.497	5.09E-10	1.69E-09
SMC5	3.134079359	2.924233156	0.1	0.459827468	0.490983255
BCL6B	2.689908163	1.653050379	0.702	1.11E-09	3.45E-09
NINL	2.567666455	1.983263145	0.373	0.002350732	0.003280563
SORL1	3.141237588	4.248146552	-0.436	2.35E-06	4.61E-06
QDPR	6.306462238	6.80540008	-0.11	0.001211008	0.001749202
LGR4	4.590734021	4.886315579	-0.09	0.58590634	0.615026536
RBM38	4.09793217	3.416386372	0.262	0.000370577	0.000564243
COX18	2.634622952	2.770457888	-0.073	0.431722856	0.462783409
EDF1	9.313581048	8.404327822	0.148	4.48E-11	1.85E-10
AKAP9	2.784865604	2.852709906	-0.035	0.622880247	0.650505013
LILRA5	1.163289506	2.253296457	-0.954	3.67E-09	1.05E-08
PLA2G4C	3.076420696	1.574536648	0.966	3.24E-10	1.12E-09
SPPL2B	3.765490605	2.633278536	0.516	1.25E-12	8.11E-12
ALPK1	1.366069287	1.070460561	0.352	0.032287785	0.040056666
NR2C1	2.761123479	1.952419788	0.5	9.09E-11	3.50E-10
SMAD3	3.80549088	2.829193121	0.428	8.27E-09	2.23E-08
NDN	2.737843612	2.463768174	0.152	0.81147444	0.827290687
LINC02609	2.562791251	2.426084841	0.079	0.244758812	0.272072284
TANGO2	2.948603709	1.962351198	0.587	6.03E-13	4.44E-12
NUP98	4.002036461	3.664202877	0.127	0.00314112	0.004326123
PIGX	3.133382487	2.218874453	0.498	3.44E-12	1.91E-11
SLC19A2	4.210586449	4.086722716	0.043	0.682305173	0.706324338
PILRA	2.189164344	1.976747034	0.147	0.282449995	0.310988476
NFATC4	1.481631515	0.555917513	1.414	2.07E-09	6.14E-09
TNS2	4.45486856	4.558511338	-0.033	0.834388215	0.849172043
ALYREF	5.987977642	4.569407089	0.39	8.50E-13	5.93E-12
SOCS6	3.435933649	3.866950888	-0.17	0.011421349	0.014868801
DEPDC1	1.50113131	0.130546553	3.523	1.63E-14	3.10E-13
HNRNPL	5.635863415	4.736142589	0.251	7.80E-13	5.49E-12
ACSM2A	4.905189562	6.347939868	-0.372	0.000240568	0.000374028
TRMT6	3.387229665	2.182820542	0.634	1.77E-13	1.65E-12
VWA7	1.878658712	0.990133345	0.924	3.25E-05	5.57E-05
CC2D1A	4.487744644	3.525315058	0.348	1.99E-09	5.93E-09
AVL9	2.751443603	1.846562934	0.575	5.90E-11	2.37E-10
ARL1	5.0444165	4.376092294	0.205	6.53E-08	1.56E-07
ANKRD49	2.729091377	1.812891009	0.59	3.30E-12	1.84E-11
NAPSB	2.016393434	3.126118908	-0.633	2.22E-06	4.36E-06
PPIE	3.32372015	2.697499671	0.301	7.45E-09	2.02E-08
ERP44	5.485258795	5.027305616	0.126	1.10E-06	2.24E-06
PCID2	3.333295758	2.566926999	0.377	2.17E-08	5.51E-08
SMAP2	5.739816513	5.349588118	0.102	0.000564135	0.000843902
LIPT2	1.906955522	1.373950339	0.473	6.53E-06	1.21E-05
SRF	4.59737782	3.918598495	0.23	1.83E-05	3.23E-05
LTB	3.382893406	2.449290528	0.466	0.004014555	0.005467802
EIF4G3	3.673037558	2.797807065	0.393	6.18E-07	1.30E-06
SLC6A8	2.958015912	1.015626497	1.542	1.06E-08	2.80E-08
NOP14	4.888956749	4.484457181	0.125	7.85E-05	0.000128536
DMXL1	2.185506376	1.871181605	0.224	0.033740355	0.04177442
AARS1	6.622439018	5.794716576	0.193	1.06E-08	2.80E-08
VIPAS39	3.559228686	2.932826435	0.279	2.24E-08	5.69E-08
USP45	1.2327182	0.900689911	0.453	0.001025664	0.001492185
CHMP4C	3.934093808	2.842513803	0.469	1.11E-09	3.45E-09
TATDN1	3.3815191	2.197326846	0.622	3.88E-14	5.43E-13
GTF2IP4	2.059020217	1.064963285	0.951	1.52E-07	3.44E-07
APOBEC3C	2.746211983	2.691097333	0.029	0.734876676	0.755971554
AKIRIN2	5.375920491	4.925291806	0.126	0.00010522	0.000170089
NRP1	4.021503238	3.476183887	0.21	0.00529244	0.007122254
RNF126	4.793955519	3.928906263	0.287	2.58E-10	9.05E-10
ACTRT3	1.648065454	1.677351585	-0.025	0.481561047	0.512719652
SYNPO	4.67998864	4.401254515	0.089	0.037889773	0.046662768
DDB1	5.095013387	4.202277538	0.278	1.58E-11	7.24E-11
RAD54L2	2.505435389	2.106959567	0.25	0.001854501	0.002623794
MTLN	4.272217259	3.527995735	0.276	9.98E-08	2.33E-07
ASF1B	3.215890128	0.815414069	1.98	7.08E-15	1.89E-13
DPH3	4.375885875	3.594046147	0.284	1.03E-09	3.22E-09
ZC3H10	1.811181226	1.060511754	0.772	4.08E-13	3.21E-12
MARCHF8	3.837815366	3.248638695	0.24	2.86E-05	4.93E-05
MFF	4.384431427	3.369567315	0.38	9.11E-14	9.84E-13
MSRB2	5.90351817	5.399941297	0.129	1.35E-06	2.73E-06
LOC101929427	2.222960304	3.478792425	-0.646	0.004549959	0.006167633
ALDH1B1	6.16898965	7.350643595	-0.253	8.77E-08	2.06E-07
FYB1	1.667368769	1.838870034	-0.141	0.144937387	0.165881784
ZNF394	3.607838134	2.8474621	0.341	2.52E-13	2.20E-12
CTCF	4.410518885	3.76982194	0.226	4.55E-07	9.73E-07
XPNPEP2	3.280246061	3.74607977	-0.192	0.561837236	0.591427876
HOMER3	3.13441732	1.636303405	0.938	2.30E-10	8.15E-10
SLC33A1	3.865217148	3.103339554	0.317	4.85E-08	1.18E-07
ERCC5	3.272231525	2.702089752	0.276	3.94E-09	1.12E-08
TSPAN1	2.404310666	2.206676618	0.124	0.927264474	0.934640009
IRAK4	2.612371452	2.02205818	0.37	1.31E-06	2.65E-06
GPR107	4.016169042	2.850494198	0.495	7.26E-12	3.67E-11
MRPS27	4.520715474	3.770663374	0.262	4.30E-11	1.78E-10
DDX58	3.283952264	3.028227185	0.117	0.026196762	0.032878354
SNX22	2.252666534	0.883005083	1.351	1.34E-11	6.28E-11
ECSCR	2.534374615	1.613053316	0.652	6.64E-11	2.64E-10
REX1BD	4.767876632	3.685410095	0.372	4.13E-11	1.72E-10
CYBC1	4.439509588	3.266209844	0.443	3.14E-13	2.61E-12
EIF4ENIF1	3.006170397	2.090946264	0.524	1.93E-11	8.68E-11
TXNL4B	3.590917007	2.816935041	0.35	2.78E-10	9.70E-10
CENPB	6.391229629	5.193474017	0.299	7.08E-15	1.89E-13
ZBTB48	3.485021976	2.860433451	0.285	1.38E-07	3.15E-07
EXOC3L1	2.270247835	1.574633754	0.528	7.21E-08	1.71E-07
ACOX3	3.81850038	3.778339781	0.015	0.648076868	0.673728084
PPP2R3C	3.105092256	2.277459346	0.447	2.56E-11	1.12E-10
KAT6B	1.699311096	1.438395011	0.24	0.044923368	0.054776117
LAIR1	1.847439978	1.19448202	0.629	0.000628866	0.000936973
COL6A2	5.362394689	5.215882453	0.04	0.569806993	0.599355431
NSFL1C	5.086696425	4.009068844	0.343	3.23E-14	4.84E-13
STC1	2.85343301	1.317314844	1.115	1.13E-08	2.99E-08
JPT2	5.470314467	4.490786445	0.285	1.06E-10	4.04E-10
LYAR	3.70719926	2.761101342	0.425	2.67E-11	1.16E-10
NFAM1	1.297195163	1.764127828	-0.444	0.000405254	0.000614757
DSN1	4.088483656	2.312229473	0.822	2.29E-15	1.26E-13
EGLN2	3.360922744	2.166806002	0.633	2.75E-13	2.36E-12
ATP5PO	5.86857542	5.243366375	0.163	1.07E-07	2.48E-07
WNT5B	1.632577531	1.688136599	-0.048	0.365975944	0.396699851
PPM1L	1.732156198	1.40890604	0.298	0.021456958	0.027157015
CRPPA	1.031244355	1.129216767	-0.131	0.112463388	0.130378192
ERAP2	3.079619635	2.297174814	0.423	0.003867214	0.005274136
MTHFR	2.565073787	1.620674518	0.662	1.06E-10	4.04E-10
C1orf109	2.485257761	1.687108035	0.559	1.38E-07	3.15E-07
NUP85	4.119574037	2.990314944	0.462	1.55E-12	9.67E-12
TIMMDC1	5.345341064	4.435740135	0.269	9.67E-13	6.59E-12
CP	7.125163085	8.753554217	-0.297	4.02E-07	8.66E-07
SLC37A4	5.678723652	6.001899699	-0.08	0.024276186	0.030558411
SMYD2	4.797940384	3.310107596	0.536	3.01E-11	1.29E-10
NUP42	3.46877981	2.383470362	0.541	1.01E-12	6.81E-12
CENPA	2.096043101	0.200110691	3.389	2.09E-15	1.23E-13
KLHL25	2.532879166	2.014170049	0.331	0.000107796	0.000174025
CHEK1	1.979892864	0.638745334	1.632	6.16E-15	1.79E-13
LINC01093	1.763355692	6.137156373	-1.799	2.82E-14	4.42E-13
EXOSC10	4.13798552	3.2947173	0.329	2.07E-09	6.14E-09
TMEM80	3.15612158	2.045919611	0.625	7.26E-12	3.67E-11
TMEM86B	4.03090923	4.133454094	-0.036	0.381797442	0.412539922
RPIA	3.947189721	2.704265648	0.546	6.45E-15	1.84E-13
GCHFR	4.555711531	4.988665588	-0.131	0.005588357	0.007498317
LY6E	5.7416552	8.28912217	-0.53	2.10E-08	5.34E-08
ECH1	8.226285606	8.240339527	-0.002	0.820621754	0.836061549
KAT5	3.627652156	3.004464473	0.272	1.31E-06	2.65E-06
TMEM99	3.642478091	2.932144292	0.313	9.60E-06	1.75E-05
JAK2	1.72416278	1.550532252	0.153	0.36286144	0.393671034
CCDC71	4.430912578	3.678456084	0.269	9.23E-10	2.91E-09
UPP2	1.51982009	1.947132823	-0.357	0.018048083	0.022994096
PEX3	3.630309538	4.137445993	-0.189	0.000113127	0.000182153
SIT1	1.373774935	1.053307022	0.383	0.17838366	0.20192393
SNORD69	1.176631488	0.857427938	0.457	0.050923804	0.061597658
LOC102724450	1.541930919	1.190930637	0.373	0.017204758	0.021967705
PAK4	3.945945256	2.982706216	0.404	8.90E-10	2.82E-09
TNK2	2.877930219	2.157727924	0.416	1.39E-06	2.80E-06
AKR1D1	3.837574351	6.809525132	-0.827	2.58E-10	9.05E-10
NHLRC2	2.431352505	2.498010216	-0.039	0.557872664	0.587808228
CLIC1	7.826849229	6.151495887	0.347	1.61E-12	1.00E-11
EIF3F	4.929718135	4.040989382	0.287	1.14E-11	5.45E-11
N4BP2	1.897397275	2.065773542	-0.123	0.058295262	0.069956591
PVR	5.484829508	4.877925646	0.169	1.98E-05	3.48E-05
PLD6	2.489225978	1.500834387	0.73	1.29E-09	3.95E-09
MTURN	1.896852356	1.614318809	0.233	0.198145343	0.223142699
GRN	7.910090485	6.590825873	0.263	5.82E-14	7.14E-13
EBI3	2.150151731	2.388176948	-0.151	0.160127364	0.182248663
DPH5	3.943001233	3.040802875	0.375	2.21E-13	1.97E-12
BTN3A2	3.619993288	3.043567167	0.25	0.001342076	0.001929675
NSUN2	4.769871665	4.196464468	0.185	4.84E-07	1.03E-06
FAM120AOS	4.202584979	3.34015657	0.331	1.19E-10	4.50E-10
XPA	4.101667922	3.574501118	0.198	5.47E-07	1.16E-06
MYO1C	5.343461242	4.554053282	0.231	2.96E-06	5.73E-06
DCAF12	4.440676724	3.861877075	0.201	5.02E-05	8.40E-05
ATAD3B	2.507065528	1.357624264	0.885	2.31E-13	2.05E-12
TM4SF4	8.702738193	8.222047009	0.082	0.002048233	0.002881969
ZNF440	1.404932606	0.835001685	0.751	1.44E-08	3.75E-08
CDC42	6.55876328	5.83507186	0.169	1.09E-08	2.90E-08
ZNF777	3.851753052	3.035853149	0.343	1.60E-09	4.84E-09
SLC31A2	0.977702005	1.212058338	-0.31	0.009807562	0.012844082
EIF4EBP3	4.861416738	4.314796145	0.172	0.000540024	0.000809608
SLC25A24	1.476651046	1.123813859	0.394	0.610443233	0.638710267
TMEM169	1.551763589	0.733241538	1.082	9.51E-09	2.54E-08
PTER	3.160652204	2.942512802	0.103	0.119287764	0.137860586
GAB2	2.787455886	1.669115818	0.74	1.20E-09	3.69E-09
NXT1	4.745549846	3.646923654	0.38	2.68E-10	9.37E-10
SLC35B4	3.196102008	2.55636285	0.322	4.29E-06	8.14E-06
WDR3	2.738972886	2.525817079	0.117	0.073863143	0.087561555
CRADD	3.474823804	3.410332624	0.027	0.13087659	0.150461564
ZHX2	4.536145237	3.702263092	0.293	1.17E-07	2.71E-07
TGM3	3.359730452	0.312793694	3.425	4.34E-14	5.87E-13
GNA11	4.38156672	3.857865097	0.184	6.18E-06	1.15E-05
BTAF1	2.902376538	2.376187692	0.289	0.001025664	0.001492185
ZNF324B	1.450546696	0.813947908	0.834	2.21E-10	7.87E-10
TNKS1BP1	5.234507504	4.963516629	0.077	0.038992484	0.047934355
L3MBTL4	1.966954129	1.868080902	0.074	0.103430785	0.120474862
MHENCR	3.576691648	2.189047791	0.708	6.66E-14	7.81E-13
SEPTIN5	1.814486822	0.587915391	1.626	2.30E-10	8.15E-10
C3	11.2965324	11.90343483	-0.075	0.009641432	0.012641331
TCOF1	3.370927286	1.814676906	0.893	1.02E-15	1.10E-13
TRIM22	2.826707438	3.335236081	-0.239	0.053754711	0.064887843
THAP6	1.976658982	1.720497168	0.2	0.041869114	0.051260473
DHCR7	6.57778815	6.087654156	0.112	0.013937817	0.017975412
DEF8	3.480589005	2.357379164	0.562	1.85E-13	1.71E-12
NUDT12	3.213423093	3.499215792	-0.123	0.665103763	0.690261352
MYL12B	8.803135828	7.920604763	0.152	1.51E-10	5.55E-10
RAB3A	2.418552736	1.289753703	0.907	3.63E-10	1.24E-09
GDA	3.280184005	3.966928562	-0.274	0.07975262	0.094198059
USP34	1.885497684	1.652358265	0.19	0.126432456	0.145693049
PLAAT4	6.118335481	6.214649003	-0.023	0.770646196	0.789332809
LIN54	2.218514827	1.99014784	0.157	0.091538215	0.107242446
TAF1C	3.417898499	2.536610421	0.43	5.28E-10	1.75E-09
IGF2BP2	2.62088661	1.008792747	1.377	7.42E-07	1.54E-06
GABARAP	5.663069023	5.303215067	0.095	0.000323727	0.000495858
LMCD1	2.221069128	1.297746003	0.775	8.56E-09	2.30E-08
ACBD3	5.037868238	4.058026278	0.312	4.54E-08	1.10E-07
MZT1	3.398444315	2.100081174	0.694	4.44E-14	5.92E-13
USP21	3.547306193	1.94329609	0.868	4.04E-15	1.51E-13
MAP1LC3B	4.479181509	4.083502922	0.133	0.007698966	0.010201109
DCTN1	4.416990395	3.478898487	0.344	2.77E-11	1.20E-10
ADH1A	7.580576428	9.724682219	-0.359	4.88E-09	1.37E-08
USF1	5.896628361	4.344416333	0.441	1.36E-15	1.10E-13
CCDC93	2.85890702	1.546604406	0.886	1.04E-13	1.09E-12
ERI2	2.337345563	1.908042356	0.293	5.02E-05	8.40E-05
TMEM160	4.747273747	3.294763994	0.527	3.14E-13	2.61E-12
NDUFB5	4.975202295	4.418397279	0.171	7.19E-09	1.96E-08
TMEM259	6.336825782	5.626050356	0.172	1.06E-08	2.80E-08
CALM2	6.668441886	5.902947967	0.176	4.71E-09	1.32E-08
INTS7	3.813329984	2.696795245	0.5	6.97E-12	3.54E-11
CIAPIN1	4.647902464	3.600486649	0.368	1.55E-13	1.49E-12
SAFB2	4.322771036	3.196981965	0.435	1.56E-14	3.00E-13
F3	1.488432749	1.832106309	-0.3	0.006451817	0.0086127
FAM3B	2.595902149	0.89035803	1.544	0.007834862	0.010371109
LOC101927851	2.126408995	1.517524694	0.487	0.009976239	0.013056636
ARRDC3	4.781869029	4.486867739	0.092	0.165449428	0.188062176
RPL27	9.165778442	7.828384571	0.228	1.79E-14	3.26E-13
AADAC	7.772138827	8.712837482	-0.165	0.017763099	0.022645095
LINC02381	1.913922469	1.172194196	0.707	0.332634466	0.363024314
MRPL40	5.985481334	5.431907074	0.14	1.25E-07	2.88E-07
SH3TC1	2.772812601	2.571521772	0.109	0.282449995	0.310988476
ILF3-DT	3.948482454	3.432521377	0.202	0.004487667	0.006083865
HDAC11	3.603088197	1.582569709	1.187	2.09E-15	1.23E-13
STX11	1.567126734	2.228470117	-0.508	8.25E-05	0.000134668
CPD	4.980012667	3.79635129	0.392	1.96E-08	5.01E-08
CDV3	6.106178831	5.554044852	0.137	2.58E-05	4.47E-05
THRA	3.039460395	2.042257855	0.574	1.29E-09	3.95E-09
C2orf72	6.464458362	6.380400848	0.019	0.233017564	0.259701868
CIDECP1	2.763017625	1.655329664	0.739	1.87E-14	3.37E-13
LOC105372273	1.246081393	0.591691172	1.074	6.97E-08	1.66E-07
BAZ2B	1.446095927	1.306074018	0.147	0.293132792	0.322231111
NBPF15	1.853137332	1.464249538	0.34	0.151546358	0.172930545
PYM1	5.19535507	4.220482284	0.3	7.08E-15	1.89E-13
PIGK	3.445693598	3.090128617	0.157	0.001261948	0.001818933
LAMC1	5.263841019	3.459896746	0.605	1.01E-11	4.89E-11
TULP4	2.105671843	1.365488575	0.625	4.09E-09	1.16E-08
GGT5	2.784573338	4.087567068	-0.554	3.72E-06	7.11E-06
OPA1	3.936684968	3.622794499	0.12	0.00154763	0.002206899
YWHAE	7.422988103	7.004005571	0.084	0.000263736	0.000408292
ZMYM6	1.609500827	1.087453722	0.566	3.36E-10	1.16E-09
RPL13	8.234147106	7.208176722	0.192	8.57E-10	2.72E-09
LRRC14	3.659678544	1.847372742	0.986	4.71E-16	1.10E-13
C18orf21	3.830007317	2.731895937	0.487	1.49E-14	2.91E-13
POLG2	2.596827735	1.352105048	0.942	4.86E-14	6.33E-13
ADNP	4.458302006	3.434693598	0.376	2.01E-11	8.99E-11
FLAD1	5.143849357	3.543044209	0.538	5.72E-16	1.10E-13
CIAO2A	6.257573278	5.978319196	0.066	0.000848722	0.001246414
CAMK1D	3.014475896	2.443839466	0.303	0.007050668	0.009375466
JDP2	2.162539385	2.611045676	-0.272	0.001854501	0.002623794
KLC2	2.831985064	1.453793949	0.962	1.42E-12	9.01E-12
RALGAPB	2.920373781	2.036650085	0.52	3.91E-10	1.33E-09
THAP10	1.455335822	1.000661175	0.54	0.006451817	0.0086127
CRYZ	6.347501911	6.161273673	0.043	0.034739481	0.042946565
EXOC7	3.490141041	2.588887297	0.431	7.39E-10	2.38E-09
DHRS2	2.636232171	1.795156028	0.554	0.158382412	0.180396275
BPNT1	4.829982354	3.853941913	0.326	1.09E-11	5.27E-11
CYP11A1	1.936110835	2.032003754	-0.07	0.743768319	0.764095702
ANKRD11	2.892902868	2.122538732	0.447	5.02E-08	1.21E-07
TCHP	2.161199368	1.194415113	0.856	1.05E-12	7.03E-12
WWC3	2.850782343	1.865224665	0.612	7.99E-09	2.16E-08
TCTEX1D2	1.774369232	0.781399911	1.183	2.56E-11	1.12E-10
RNF181	7.555704266	6.333778474	0.254	2.15E-14	3.70E-13
MLLT10	3.080696223	2.450906009	0.33	3.70E-05	6.30E-05
CACNA1H	2.230137219	2.191539506	0.025	0.266926278	0.295032623
FMR1	4.00609591	3.245700847	0.304	1.56E-06	3.13E-06
TTLL3	1.256137126	0.468631586	1.422	1.01E-11	4.89E-11
HEPH	1.198892666	1.042175894	0.202	0.969463094	0.972152093
PCBD2	2.013274608	1.539821823	0.387	1.96E-07	4.38E-07
SLC39A13	4.210872971	2.919252589	0.529	9.81E-15	2.24E-13
NUDT1	3.67390556	1.609504267	1.191	1.07E-15	1.10E-13
ISY1	3.210700046	2.263621409	0.504	3.14E-13	2.61E-12
TPM4	5.18175634	4.132825192	0.326	1.86E-06	3.70E-06
MPZL2	3.483745207	3.039830163	0.197	0.021456958	0.027157015
SPATA18	1.157729535	1.914340092	-0.726	4.10E-05	6.93E-05
ECSIT	5.803161464	5.262618558	0.141	1.81E-06	3.60E-06
SDE2	3.92472848	3.437939116	0.191	0.001069364	0.00155282
COPZ2	4.430946027	4.430928489	0	0.350570054	0.381345761
HPX	9.563395892	11.65159306	-0.285	2.52E-13	2.20E-12
RN7SL2	7.120949305	7.083158572	0.008	0.775153666	0.793685036
NEURL4	2.447216282	1.682973505	0.54	1.15E-10	4.34E-10
AURKAIP1	7.301374655	6.717062996	0.12	5.68E-06	1.06E-05
FAM160A2	4.144700186	3.72852272	0.153	0.006337688	0.008469544
GRHL1	1.406585045	1.406773757	0	0.573811993	0.603309984
CDC6	2.641988147	0.522290378	2.339	2.15E-14	3.70E-13
NRBP1	5.562374461	4.59471437	0.276	3.44E-12	1.91E-11
WDR19	2.327490099	1.718166893	0.438	8.62E-07	1.78E-06
ALDH3A2	6.745438256	6.470060093	0.06	0.027411041	0.034307761
VTI1A	2.18981568	1.585243474	0.466	1.10E-10	4.19E-10
PLA1A	4.632476974	4.988937032	-0.107	0.169070724	0.191947662
ZSCAN21	2.968986202	2.120589438	0.486	5.67E-11	2.28E-10
EXOSC9	3.357235073	2.295416933	0.549	1.49E-13	1.45E-12
THYN1	4.894121184	4.579425808	0.096	0.000269846	0.000417384
GEMIN5	3.109677877	2.399729593	0.374	1.21E-08	3.19E-08
ZNF266	2.843124594	1.919874075	0.566	2.80E-06	5.43E-06
SLC25A42	5.061733876	5.244898759	-0.051	0.452706847	0.484010834
COL16A1	1.520564629	0.992501459	0.615	0.23071807	0.257349049
SHLD1	2.24790257	1.11645705	1.01	2.77E-15	1.28E-13
RPS8	9.210910608	8.025220515	0.199	9.67E-13	6.59E-12
ARRDC1	4.325100388	3.685314759	0.231	3.90E-07	8.41E-07
KIAA1109	2.082943324	2.012706891	0.049	0.309659387	0.339457165
CYP1A2	2.689468778	8.232685863	-1.614	1.30E-12	8.41E-12
VPS33A	2.997927789	1.812139129	0.726	1.03E-14	2.31E-13
ATP5F1A	6.560567845	6.247123336	0.071	0.002397139	0.003343808
DICER1	2.825364249	2.940168148	-0.057	0.359763581	0.39051695
RNF215	2.112039406	1.133602033	0.898	4.04E-15	1.51E-13
SH3BGR	2.714103245	2.414145082	0.169	0.028673574	0.035793192
RPS15A	6.813107501	5.952768319	0.195	1.20E-09	3.69E-09
CHD8	3.420239075	2.522900927	0.439	1.03E-09	3.22E-09
CCDC24	2.369395807	1.295942063	0.871	8.41E-11	3.26E-10
HDAC4-AS1	1.757294771	1.035633592	0.763	7.95E-08	1.88E-07
IFI44	3.86451377	3.867862949	-0.001	0.712803803	0.735049023
GADD45GIP1	6.360819663	5.136955801	0.308	2.08E-12	1.24E-11
CETN3	2.912376075	2.122093279	0.457	1.71E-11	7.79E-11
FAM229A	1.582349627	0.621701903	1.348	7.16E-13	5.12E-12
TUSC2	4.882580296	3.805059226	0.36	4.24E-15	1.53E-13
TPP1	6.873955656	6.094225843	0.174	7.21E-08	1.71E-07
PIP4P1	4.084513354	2.967082643	0.461	5.32E-14	6.73E-13
WDR45	4.795847422	3.947942177	0.281	1.61E-12	1.00E-11
MBD6	4.62366514	3.622618349	0.352	5.69E-10	1.87E-09
EMC9	4.454525385	3.630383843	0.295	1.85E-09	5.54E-09
ENTPD4	2.666526905	2.392202502	0.157	0.17838366	0.20192393
CCT5	5.677559923	4.357046758	0.382	5.56E-14	6.91E-13
SPNS2	2.230912447	2.454886849	-0.138	0.033250075	0.041192293
BBX	2.395687115	1.947292075	0.299	0.017204938	0.021967705
NME2	5.53656781	4.155970614	0.414	3.26E-11	1.39E-10
SCAF11	3.516775519	3.207389706	0.133	0.016396545	0.020996596
FANCG	3.002519979	1.355339402	1.148	7.42E-15	1.94E-13
UGGT2	2.316290009	1.515181441	0.612	2.86E-09	8.32E-09
CCDC47	6.080190563	5.436319589	0.161	4.69E-07	1.00E-06
CCL8	1.385023893	0.84660873	0.71	0.003263104	0.004483576
RELCH	2.521371986	2.021340069	0.319	3.34E-05	5.71E-05
INPP5E	3.067715514	2.046786778	0.584	3.00E-10	1.04E-09
RNVU1-6	1.303252039	0.19378171	2.75	8.83E-10	2.80E-09
CAPRIN1	5.225006897	4.21813746	0.309	1.11E-09	3.45E-09
KLHDC9	3.218984148	2.146045405	0.585	1.21E-07	2.80E-07
IFT74	2.770586503	2.14184382	0.371	3.25E-05	5.57E-05
ERVK3-1	2.483191782	1.503390215	0.724	1.42E-13	1.40E-12
COX5B	8.128263029	7.301697764	0.155	1.63E-10	5.94E-10
PLXNC1	1.932600399	0.714177473	1.436	5.02E-08	1.21E-07
SDHAP2	1.609643378	0.789103307	1.028	2.27E-11	1.01E-10
NUP133	3.931064927	2.754161402	0.513	1.77E-13	1.65E-12
RFC5	3.4409028	2.439952355	0.496	7.77E-11	3.04E-10
SNRPD2	7.464102196	5.841918206	0.354	1.02E-15	1.10E-13
LCAT	4.475549547	7.368088765	-0.719	6.76E-15	1.86E-13
SART1	5.449503565	4.250165225	0.359	2.29E-15	1.26E-13
FDX2	2.518606236	1.461120417	0.786	5.07E-13	3.85E-12
HNRNPA2B1	7.35285966	6.414573768	0.197	3.16E-12	1.78E-11
ASB8	4.136241229	3.672017862	0.172	3.14E-06	6.05E-06
TNFRSF10C	1.521713661	0.784190883	0.956	0.000670955	0.000996061
CENPF	2.34905631	0.262913147	3.159	6.94E-16	1.10E-13
SEPTIN1	2.215924804	1.662351371	0.415	8.87E-05	0.000144472
RPS14	8.361544344	7.202245324	0.215	3.16E-12	1.78E-11
NFIX	4.583152894	3.842477259	0.254	5.53E-06	1.03E-05
DMTN	3.6701083	3.248304541	0.176	0.015370692	0.019734337
BAG1	4.229314438	3.758492531	0.17	1.37E-05	2.45E-05
TJAP1	3.590574821	2.317767983	0.631	1.70E-13	1.60E-12
SEMA4B	3.692648905	3.59627197	0.038	0.518992549	0.549858336
TMEM170B	2.507293726	2.121510021	0.241	0.042465496	0.051933726
NAA30	2.991663525	2.775166019	0.108	0.014401765	0.01854846
ENKD1	3.390634308	2.762297902	0.296	7.50E-06	1.38E-05
CHRDL2	2.322794612	1.626459281	0.514	0.009807562	0.012844082
GABPA	3.234164292	3.012675653	0.102	0.037889773	0.046662768
ADCY4	1.352074735	0.77556044	0.802	1.96E-07	4.38E-07
NFYB	4.009687575	3.206651712	0.322	2.94E-08	7.34E-08
CLASP2	2.091470572	1.55841389	0.424	6.18E-06	1.15E-05
MRGPRF	1.77135045	2.422280061	-0.452	0.000276089	0.00042661
FXR2	4.223919893	3.64953399	0.211	4.99E-07	1.06E-06
LPCAT4	2.022809443	1.156679618	0.806	6.97E-08	1.66E-07
ULK3	4.460451192	3.299730226	0.435	2.57E-12	1.49E-11
ICE2	2.052961566	1.619514902	0.342	0.000387553	0.000588924
ALKBH3	3.522727105	3.183196468	0.146	0.002854132	0.003951677
CALHM6	2.519792612	2.872980708	-0.189	0.061495896	0.073560486
GID8	5.245878095	4.244510193	0.306	5.29E-13	3.99E-12
JUP	6.50484115	5.779740933	0.171	1.62E-07	3.65E-07
UAP1	5.97935689	5.999359563	-0.005	0.565815377	0.595462552
AP5B1	3.036574495	2.433328582	0.32	4.42E-05	7.44E-05
DCTPP1	5.271299847	3.993949459	0.4	1.48E-12	9.32E-12
PURB	3.358047714	2.55625816	0.394	2.05E-10	7.34E-10
POLA2	2.847255323	1.373496436	1.052	4.06E-14	5.60E-13
RNF220	3.675265885	2.605495847	0.496	2.35E-14	3.89E-13
CDKN1A	6.441247118	6.445384644	-0.001	0.950690533	0.955275732
VAMP8	7.696230022	7.225476528	0.091	0.000214291	0.000334995
NRDC	5.553343464	4.738623214	0.229	8.57E-10	2.72E-09
COPS7A	5.652589578	4.946056853	0.193	6.64E-11	2.64E-10
ACAD9	4.812071165	4.176733586	0.204	4.30E-11	1.78E-10
NDUFS8	5.713382918	4.581972195	0.318	5.56E-14	6.91E-13
TBC1D19	1.339835274	0.869003695	0.625	1.23E-05	2.21E-05
ARHGEF28	2.074363305	1.218767762	0.767	1.23E-06	2.50E-06
RPL3	9.70619372	9.01873589	0.106	3.34E-07	7.26E-07
C12orf76	1.90454158	1.246938658	0.611	1.29E-09	3.95E-09
MZB1	1.538527748	1.8691109	-0.281	0.004487667	0.006083865
SLC2A4	1.86504553	1.359426265	0.456	0.017204938	0.021967705
ATP13A1	4.424718988	3.176044267	0.478	1.09E-13	1.13E-12
PRMT7	2.909556568	2.105212391	0.467	1.14E-11	5.45E-11
LINC00294	2.463495667	1.547008679	0.671	2.48E-10	8.74E-10
RPP25	2.596953586	2.00007288	0.377	0.154935754	0.176617851
RAB40B	3.175223633	2.226874007	0.512	3.07E-09	8.89E-09
TMEM216	2.445948836	1.641617776	0.575	3.63E-10	1.24E-09
PAFAH1B3	4.74398613	2.522201673	0.911	1.99E-12	1.20E-11
FUBP3	4.326789838	4.074934311	0.087	0.008400186	0.01108839
ANGPTL4	6.378252862	6.603706663	-0.05	0.734876676	0.755971554
DRG2	3.137924005	2.322676586	0.434	1.86E-11	8.38E-11
SLC25A46	3.500232497	3.225235127	0.118	0.006567792	0.008758006
INCENP	2.484623845	1.232699965	1.011	1.63E-10	5.94E-10
PDLIM5	4.100460319	4.564757518	-0.155	0.003587173	0.004908553
SH3BP5-AS1	1.324510231	0.70405074	0.912	6.75E-08	1.61E-07
CHST2	1.531333818	0.96814038	0.662	6.44E-05	0.000106483
ZNF506	1.426405638	0.687732136	1.052	4.99E-07	1.06E-06
ZNF517	3.031342006	1.265926918	1.26	8.02E-16	1.10E-13
FKBP4	5.975263964	5.074284393	0.236	8.26E-10	2.63E-09
KLRB1	2.279583171	2.573264229	-0.175	0.103430785	0.120474862
KBTBD6	2.296588468	1.747841002	0.394	5.19E-08	1.25E-07
RAF1	5.060515235	4.557866106	0.151	1.52E-05	2.71E-05
CDNF	1.985692972	2.298760548	-0.211	0.009641432	0.012641331
RBIS	4.972852693	3.392428205	0.552	1.36E-15	1.10E-13
TICAM1	4.732438933	4.02387715	0.234	3.70E-05	6.30E-05
MTRR	3.391714748	3.132778028	0.115	0.0368137	0.045392115
GLYR1	5.035901797	4.58345218	0.136	0.000169615	0.000267949
GOLGB1	4.209788251	3.643841136	0.208	0.000414385	0.000627834
FNBP1	3.693872315	3.052589183	0.275	4.17E-06	7.92E-06
EMILIN2	1.677228491	0.838234546	1.001	1.13E-06	2.30E-06
CAPN12	2.357591141	1.159492018	1.024	8.37E-07	1.73E-06
AAR2	5.068944192	4.335362193	0.226	2.46E-11	1.08E-10
ZFX	2.737405914	2.316467968	0.241	0.012835199	0.016616142
FABP3	2.928623274	3.033831208	-0.051	0.153233929	0.174758903
SRPRB	5.902139319	4.847077611	0.284	6.57E-13	4.77E-12
DHX30	4.560709689	3.641421019	0.325	3.74E-12	2.06E-11
TUT4	2.107284238	1.53807153	0.454	0.000302439	0.000465395
ACTN4	6.950057877	5.890086741	0.239	2.48E-10	8.74E-10
MVK	4.116699444	3.980628511	0.048	0.474255039	0.505291058
OTUD6B-AS1	3.221555557	2.30628841	0.482	5.46E-11	2.21E-10
TBC1D8	3.540437968	3.125219683	0.18	0.000528332	0.000792466
COX10	3.225927916	2.812516309	0.198	0.002048233	0.002881969
PEBP1	10.64538634	10.79253822	-0.02	0.500090991	0.53088509
EPHX2	5.415840283	6.862366831	-0.342	3.18E-09	9.19E-09
MFSD13A	2.924772186	1.858362254	0.654	1.97E-10	7.09E-10
GFRA1	2.186748619	3.508248222	-0.682	0.000147182	0.000234196
COA7	4.076504288	3.222136845	0.339	3.30E-09	9.50E-09
SPIRE2	2.777637734	1.298257523	1.097	1.56E-14	3.00E-13
FASTKD3	3.12555345	2.32364356	0.428	4.72E-10	1.58E-09
STX18	3.592317948	2.755423184	0.383	1.79E-09	5.36E-09
MACROH2A1	3.969774811	2.6948308	0.559	3.23E-14	4.84E-13
TFG	6.003518019	5.013252234	0.26	3.03E-12	1.72E-11
COX3	14.51912127	14.94975048	-0.042	0.001025664	0.001492185
CSTF1	3.865729555	3.177243565	0.283	4.55E-10	1.53E-09
TGFB1I1	2.179679784	1.563737654	0.479	1.01E-05	1.84E-05
IL1RN	4.800677472	6.142998141	-0.356	3.89E-05	6.60E-05
HDDC3	3.660579801	2.807638636	0.383	1.42E-12	9.01E-12
HECTD4	1.999169397	1.372326402	0.543	6.18E-06	1.15E-05
SYT7	3.722613351	5.183180992	-0.478	3.89E-05	6.60E-05
LINC01942	2.029890094	1.362130383	0.576	0.000219321	0.000342292
PSMD1	5.500554413	4.604806431	0.256	1.34E-11	6.28E-11
CDK12	3.03667875	2.372664668	0.356	3.72E-06	7.11E-06
NAPRT	6.679794201	5.914795359	0.175	6.90E-06	1.28E-05
DCXR-DT	3.149681927	3.045944906	0.048	0.643848307	0.669502021
EPDR1	4.028005564	3.107388964	0.374	3.94E-06	7.51E-06
PARP14	4.329119367	3.883048999	0.157	0.013937817	0.017975412
AFDN-DT	1.387258094	0.790194837	0.812	2.29E-06	4.48E-06
PRKAR1B	3.203476454	3.056935037	0.068	0.456259346	0.48751216
MBNL1	4.042326762	3.665262954	0.141	0.007176263	0.009539378
MANBAL	5.682510577	4.284085971	0.408	8.83E-16	1.10E-13
OSBPL2	3.095568276	2.416422215	0.357	1.24E-10	4.66E-10
VAT1	6.581359985	5.262230908	0.323	6.69E-12	3.41E-11
AKR7A3	5.459126844	7.269465154	-0.413	2.64E-06	5.15E-06
HSPBP1	5.686785107	4.51328036	0.333	1.85E-13	1.71E-12
LYRM2	2.862664785	2.227583969	0.362	8.21E-08	1.94E-07
MRPS35	6.488302413	5.933064306	0.129	8.77E-08	2.06E-07
ADCY6	3.230933468	1.834736811	0.816	1.19E-11	5.65E-11
MECR	3.737195471	2.957619238	0.338	1.40E-11	6.51E-11
APBA1	1.676225313	1.901015049	-0.182	0.089296985	0.104756494
HIRA	3.415510227	2.678440512	0.351	2.30E-09	6.77E-09
GLIS2	2.397815452	1.494062832	0.682	0.0030817	0.004250955
CGGBP1	4.408360315	3.889337678	0.181	7.30E-06	1.35E-05
FGB	11.73401686	13.41148754	-0.193	1.21E-08	3.19E-08
HHLA3	4.020952598	3.753860099	0.099	0.027000994	0.033839337
TEX30	4.111043428	4.037011379	0.026	0.602213626	0.630690115
MRM2	4.503627052	3.523408188	0.354	1.42E-13	1.40E-12
TUBG1	5.165066353	3.617827786	0.514	1.09E-13	1.13E-12
TMEM44	1.990718867	1.180336133	0.754	2.14E-09	6.33E-09
YJU2	5.193620533	4.143827176	0.326	1.05E-12	7.03E-12
FNTA	3.156376896	2.561440646	0.301	4.10E-05	6.93E-05
U2SURP	3.638758436	2.548184079	0.514	5.67E-11	2.28E-10
TNFSF13	1.909086615	2.059456325	-0.109	0.086018226	0.1011708
LIMK1	2.710640614	1.365737672	0.989	4.61E-12	2.46E-11
DCUN1D3	2.131764648	2.512361919	-0.237	0.000615392	0.000917675
CD27-AS1	2.867248427	2.025578933	0.501	1.15E-10	4.34E-10
B3GALT6	4.376256296	3.378222523	0.373	1.30E-12	8.41E-12
ZNF613	1.451432294	0.896861021	0.695	4.54E-08	1.10E-07
CHKB	1.923554248	0.943308926	1.028	1.83E-12	1.11E-11
HRAS	5.070091767	3.527203421	0.523	5.61E-15	1.71E-13
TRIM23	2.711544554	2.352509357	0.205	0.003389389	0.004649818
CXorf38	2.87778675	2.401285546	0.261	3.70E-05	6.30E-05
PSMA7	7.887441331	6.890450309	0.195	5.07E-13	3.85E-12
ELP6	3.923927108	3.250803569	0.272	3.39E-11	1.44E-10
MRPL38	2.688212793	1.846182597	0.542	4.22E-10	1.43E-09
PPWD1	3.220295831	2.378892724	0.437	3.76E-10	1.29E-09
CCSER2	2.897126679	2.651606291	0.128	0.050200054	0.060782019
LTBP1	2.728111497	3.037344386	-0.155	0.254446196	0.282202711
BCL9	3.078953115	1.566804199	0.975	4.48E-11	1.85E-10
ETF1	5.386963862	4.811757881	0.163	6.18E-06	1.15E-05
MAML1	2.64280896	1.709266144	0.629	1.11E-09	3.45E-09
TMEM115	5.961039263	4.929387645	0.274	9.96E-14	1.06E-12
ATPAF1	4.666012636	4.625799921	0.012	0.304083448	0.333701789
EXOC3-AS1	2.643084292	2.012545776	0.393	9.09E-06	1.66E-05
FCHO2	3.21904164	2.782265473	0.21	0.002089141	0.002935832
CDC45	2.491748738	0.460521938	2.436	1.56E-14	3.00E-13
TASOR2	2.707400078	2.06993158	0.387	0.000158025	0.000250508
WDR43	4.195784693	3.560337549	0.237	8.61E-06	1.58E-05
STC2	2.028758338	0.431383936	2.234	1.30E-12	8.41E-12
STING1	2.981933586	2.804186033	0.089	0.660830378	0.686173932
COQ7	3.269471603	2.700460829	0.276	6.94E-09	1.90E-08
SLC31A1	5.393058995	6.065338951	-0.169	5.55E-05	9.23E-05
BNIP1	3.287545768	2.421594141	0.441	2.18E-11	9.69E-11
SLC22A9	4.85109331	4.873051255	-0.007	0.964767959	0.968154768
RASSF3	3.884846446	2.860788793	0.441	6.35E-06	1.18E-05
PGAP2	4.386599924	3.632115874	0.272	8.26E-10	2.63E-09
TIPARP	3.359345635	3.526085986	-0.07	0.347538945	0.378383411
TMEM263	4.426885763	4.224908337	0.067	0.30132064	0.330876658
TNFSF4	1.514337119	0.518249477	1.547	3.97E-11	1.66E-10
ADSL	4.421961379	3.38201389	0.387	2.31E-13	2.05E-12
HIF1AN	2.571281053	1.621138391	0.665	7.80E-13	5.49E-12
TMEM234	2.46003473	1.438322167	0.774	2.88E-13	2.43E-12
SDCBP2-AS1	1.428290988	0.93726002	0.608	2.49E-06	4.88E-06
DNAJB11	5.560928733	4.112405535	0.435	6.45E-15	1.84E-13
MFSD5	4.808771064	3.386887627	0.506	5.11E-15	1.70E-13
PSMC2	6.186227372	5.283182111	0.228	1.05E-12	7.03E-12
NUDCD3	4.278058104	3.246432132	0.398	2.58E-14	4.13E-13
CARD8	2.24145523	1.505398786	0.574	7.19E-09	1.96E-08
TPX2	4.082285908	1.922424601	1.086	2.46E-11	1.08E-10
SEPTIN10	4.357804109	4.235282019	0.041	0.111136187	0.12890036
CNOT8	4.303025103	3.598022162	0.258	2.24E-08	5.69E-08
MCMBP	3.954457177	3.52632142	0.165	0.001781836	0.00252622
CNOT11	5.36405996	4.182312307	0.359	2.02E-13	1.84E-12
LOC100129484	1.548762538	0.632783853	1.291	9.94E-10	3.12E-09
FAR1	1.436708568	1.14151136	0.332	0.249569659	0.277044184
ZNF76	3.637590879	2.501828925	0.54	1.36E-13	1.35E-12
SPHK2	2.951106206	2.767020888	0.093	0.282449995	0.310988476
TLR2	1.763195298	2.215797958	-0.33	0.008400186	0.01108839
CLCN3	3.649274361	3.320656041	0.136	0.022828788	0.028822048
HAMP	2.478153953	7.850971731	-1.664	7.62E-14	8.66E-13
CYP2C18	4.625623407	6.041395247	-0.385	4.80E-06	9.06E-06
FAM122B	3.416347906	2.17689431	0.65	1.69E-10	6.15E-10
BIN2	1.63535448	1.74157831	-0.091	0.264397168	0.292579221
MKNK1	2.717433568	2.150817904	0.337	2.03E-08	5.17E-08
METTL16	2.385320105	1.676795488	0.508	9.94E-10	3.12E-09
INO80E	3.895643819	2.544467397	0.614	4.65E-15	1.64E-13
PNPT1	3.472219439	2.856402695	0.282	1.31E-06	2.65E-06
XRCC1	4.38278917	2.970095832	0.561	2.91E-15	1.28E-13
LRP5	5.930723496	5.822930286	0.026	0.148213735	0.169410752
CD163L1	1.62807802	0.805578349	1.015	8.85E-06	1.62E-05
ESF1	3.729497041	2.920331974	0.353	1.29E-07	2.97E-07
HNF1A-AS1	3.160074445	1.872494239	0.755	3.97E-11	1.66E-10
AKIP1	4.171431343	2.771215672	0.59	2.52E-15	1.28E-13
CXCL2	4.815145515	6.514816934	-0.436	8.37E-07	1.73E-06
DDOST	7.459900413	6.270606259	0.251	5.22E-12	2.74E-11
MAK16	2.420595121	2.255214148	0.102	0.44564893	0.477004236
LPP	2.779479755	2.305976869	0.269	0.000100241	0.00016234
NT5DC3	2.052458428	1.370931104	0.582	8.61E-06	1.58E-05
CD69	1.288089423	1.702951198	-0.403	0.004742685	0.006410499
OTUB2	1.250014141	0.41270904	1.599	1.68E-12	1.04E-11
FARSA	5.835803779	4.864017992	0.263	8.92E-12	4.38E-11
KDELR2	7.733686138	7.168990053	0.109	3.98E-08	9.74E-08
FOXO1	3.443237131	4.396069218	-0.352	7.10E-06	1.31E-05
ZNF445	2.11603808	1.417025193	0.579	2.24E-08	5.69E-08
CRTC2	5.276971946	3.916200598	0.43	1.79E-14	3.26E-13
EIF1AY	2.263321612	1.612875952	0.489	0.00885903	0.011659015
MGAT4A	2.825097586	2.099520623	0.428	4.17E-06	7.92E-06
PACC1	2.22528837	0.910099203	1.29	3.35E-15	1.40E-13
SIRPA	4.812748465	4.859357827	-0.014	0.950690533	0.955275732
RPUSD2	3.634491302	2.794578464	0.379	7.26E-12	3.67E-11
ZNF558	1.975715208	1.367059823	0.531	6.28E-05	0.00010402
SPARCL1	5.309786769	3.37137312	0.655	8.56E-09	2.30E-08
NUDT8	4.49876061	4.140012971	0.12	0.109821381	0.127471616
RPARP-AS1	2.238050119	1.408244451	0.668	2.86E-09	8.32E-09
CD74	9.363856412	8.781324656	0.093	0.049513294	0.059997773
GKAP1	2.597050847	1.802371623	0.527	7.39E-10	2.38E-09
SFI1	1.997432175	0.824785172	1.276	6.57E-13	4.77E-12
PSMD3	6.076902642	5.061791695	0.264	2.46E-12	1.44E-11
ALDH1A1	9.598237386	9.198449049	0.061	0.030889131	0.038402872
PPP4R4	1.435120645	1.471442864	-0.036	0.561837236	0.591427876
SERINC2	7.276430559	6.541575005	0.154	1.40E-05	2.51E-05
ANTKMT	4.284487012	3.286971755	0.382	8.92E-12	4.38E-11
STOM	7.561604661	8.000717179	-0.081	0.008255535	0.010903303
TMEM63B	5.425079909	4.838457207	0.165	3.17E-05	5.44E-05
DCTN5	2.805181455	2.029291042	0.467	7.47E-11	2.94E-10
RACK1	8.396656948	7.285945954	0.205	2.12E-13	1.91E-12
TMEM159	1.729740685	1.23913319	0.481	0.087100164	0.102355184
DPYS	6.173263075	7.796138673	-0.337	1.23E-05	2.21E-05
PEAR1	1.451788522	1.423535887	0.028	0.950690533	0.955275732
SLC2A13	1.744974544	1.675384026	0.059	0.960074046	0.963995276
ZNF316	3.556327816	2.496282332	0.511	1.76E-12	1.07E-11
COPS8	3.980015903	3.18102968	0.323	1.14E-11	5.45E-11
CCHCR1	4.085399775	2.190256537	0.899	1.12E-15	1.10E-13
ALG13	3.014444849	2.159665614	0.481	2.67E-11	1.16E-10
NAMPT	4.843509794	5.872611395	-0.278	0.000370577	0.000564243
RPL26L1	5.432030255	4.37219994	0.313	2.46E-14	4.01E-13
FMOD	2.592360187	2.980124556	-0.201	0.05089478	0.061568609
SAA1	7.906719899	10.94009056	-0.468	3.89E-05	6.60E-05
AK4	4.873852201	5.125832552	-0.073	0.39148867	0.422306164
SNHG17	3.387545972	1.942027054	0.803	2.88E-13	2.43E-12
ZNF655	3.280926355	2.626114856	0.321	2.15E-07	4.80E-07
CYTB	13.58956779	14.38295308	-0.082	2.96E-06	5.73E-06
AHNAK	5.490437536	4.796015704	0.195	0.000115885	0.000186424
SLC15A3	3.00900481	2.838751234	0.084	0.29584532	0.325183821
CLIP4	1.813781016	1.154206697	0.652	0.018048083	0.022994096
STAC3	2.053704672	1.462051605	0.49	1.33E-05	2.39E-05
RHOA	8.185279382	7.244593828	0.176	7.47E-13	5.29E-12
MYL6	8.249083997	7.20594518	0.195	5.56E-14	6.91E-13
HECTD3	4.406380365	4.043890906	0.124	0.000866881	0.001271716
METTL5	4.471134677	3.298844253	0.439	6.16E-15	1.79E-13
HRC	1.147058715	0.898900345	0.352	0.0085471	0.011270216
TBL1X	3.832457103	3.427092123	0.161	0.011043641	0.014393854
KIF2A	2.322151839	1.383407993	0.747	7.95E-08	1.88E-07
PTPN2	2.865750973	2.429633498	0.238	0.002089141	0.002935832
TMEM184B	4.161192969	2.738699615	0.604	4.65E-14	6.13E-13
LINC01124	2.72740235	1.616054701	0.755	3.23E-06	6.21E-06
SEMA4G	4.933526781	4.442718456	0.151	0.003655398	0.004999127
LOC101928881	2.680172007	2.341282861	0.195	0.019843536	0.025198011
ORMDL1	4.071115919	3.129591187	0.379	5.29E-13	3.99E-12
SPA17	1.278701336	0.607134361	1.075	1.38E-07	3.15E-07
DOCK8	1.337378694	1.470156155	-0.137	0.144937387	0.165881784
ZIC2	1.947149329	0.036100323	5.753	1.93E-13	1.78E-12
CEPT1	2.476244389	2.536685952	-0.035	0.36286144	0.393671034
RABGGTA	4.24246482	3.226691248	0.395	7.42E-15	1.94E-13
POP5	4.841016956	3.688935618	0.392	5.32E-14	6.73E-13
MOB1B	2.043729297	1.721840541	0.247	0.032765905	0.040608843
PLCB1	1.784859643	0.620731055	1.524	6.47E-09	1.78E-08
SCAMP5	2.986075925	1.552883493	0.943	5.47E-07	1.16E-06
TMEM70	4.998634921	4.183647537	0.257	1.25E-08	3.30E-08
CCDC134	2.523464441	1.499354672	0.751	4.30E-11	1.78E-10
GMDS	4.226382659	3.285574263	0.363	3.98E-08	9.74E-08
TRAPPC8	3.120858444	3.200024529	-0.036	0.871336588	0.882755241
BLVRA	4.664546033	2.919322144	0.676	2.39E-09	7.00E-09
TMBIM4	4.94305949	4.347058257	0.185	3.05E-06	5.89E-06
CSTF2	3.513341187	2.210565063	0.668	4.24E-12	2.30E-11
RGS1	2.883216502	2.795311252	0.045	0.83898856	0.85350057
AACS	1.766453286	0.760450395	1.216	4.26E-13	3.33E-12
TYW5	1.261505169	0.937975502	0.428	0.000165666	0.000261979
BIN1	4.350790082	3.358988847	0.373	2.14E-09	6.33E-09
HSD11B2	2.955732289	1.929743617	0.615	1.99E-09	5.93E-09
LYPD1	1.769152453	0.253402598	2.804	2.30E-10	8.15E-10
SPPL3	3.965098013	3.167704175	0.324	1.14E-11	5.45E-11
TIMM10	6.786441089	5.805931266	0.225	1.86E-11	8.38E-11
ARF4	7.097888963	6.543198856	0.117	0.000140347	0.000223726
AGO2	2.425771373	1.222357435	0.989	3.38E-14	4.97E-13
LPCAT2	1.727637539	1.017374726	0.764	0.001369811	0.001967023
TPM1	4.462739733	3.360421936	0.409	1.52E-07	3.44E-07
BAG5	3.519776467	3.058727264	0.203	1.83E-05	3.23E-05
SGTA	5.734065955	4.803704272	0.255	5.01E-12	2.64E-11
UBD	6.675111443	3.292736631	1.02	2.58E-10	9.05E-10
PTOV1	5.698685872	4.592028919	0.311	1.49E-14	2.91E-13
HERC2P2	2.355106121	0.934002848	1.334	2.91E-12	1.66E-11
NUP188	3.299255952	2.352752594	0.488	2.22E-09	6.54E-09
LDAH	3.104328024	2.543487143	0.287	2.49E-06	4.88E-06
KANSL1-AS1	2.714645991	2.413996465	0.169	0.056747585	0.068279299
PDE4B	1.466805886	1.582084313	-0.109	0.046844566	0.05697738
HEATR1	2.926929433	1.731186092	0.758	2.22E-09	6.54E-09
CCDC146	1.589650127	1.374264604	0.21	0.329703847	0.359889858
CYCS	5.910292764	4.942055953	0.258	2.05E-10	7.34E-10
HAUS8	1.809928487	1.109780905	0.706	3.36E-10	1.16E-09
SMNDC1	3.189775909	2.644929703	0.27	7.71E-06	1.42E-05
PPM1B	3.972081475	3.560927803	0.158	0.000700454	0.001037347
ZNF799	1.341525798	0.898379059	0.578	2.49E-06	4.88E-06
PRLR	2.58397461	2.197702885	0.234	0.056747585	0.068279299
ACSM5	4.558557702	7.006127286	-0.62	1.45E-10	5.36E-10
CCNL1	3.81011207	3.49788294	0.123	0.048834433	0.059227711
SLX4IP	1.984047589	1.286104023	0.625	3.39E-11	1.44E-10
C8A	6.740129285	8.989181048	-0.415	3.90E-12	2.13E-11
LRRCC1	1.804882157	1.296480391	0.477	0.01241623	0.016090701
APOO	4.744868184	3.765024641	0.334	3.26E-11	1.39E-10
MICOS13	6.202039197	5.200301227	0.254	4.61E-12	2.46E-11
REST	2.764616485	2.478590329	0.158	0.031815655	0.039510813
KHK	6.777839814	7.669085024	-0.178	0.000133812	0.00021378
IMMP1L	3.043601549	2.075448427	0.552	5.09E-14	6.53E-13
COA1	2.475547591	1.634136797	0.599	3.58E-13	2.89E-12
POGLUT2	3.149810659	2.413201657	0.384	3.25E-05	5.57E-05
CFH	8.058715684	8.441738598	-0.067	0.449170024	0.480522013
PHB2	7.51638733	7.15466404	0.071	7.47E-05	0.000122651
BTNL9	1.894142999	1.186299006	0.675	0.000779555	0.001149231
CCAR1	4.026960203	2.954501411	0.447	1.63E-10	5.94E-10
TMEM245	4.436200168	3.681414176	0.269	1.26E-05	2.26E-05
DPM2	5.188553112	3.81186717	0.445	1.42E-14	2.83E-13
MLLT6	3.454714289	2.250538885	0.618	4.80E-12	2.55E-11
CSNK2A1	4.605830196	3.629704967	0.344	1.93E-11	8.68E-11
RAB11B-AS1	4.466637849	3.893518469	0.198	0.000715651	0.001058705
ATG4B	4.079733812	3.040068938	0.424	6.57E-13	4.77E-12
VAMP3	5.514301925	4.927230697	0.162	4.17E-06	7.92E-06
NGRN	3.036137192	2.366356472	0.36	9.16E-07	1.88E-06
ZNF720	1.42390108	0.895358056	0.669	7.42E-07	1.54E-06
ATP6V1D	4.640352564	3.83157227	0.276	2.36E-11	1.04E-10
ING5	2.54872376	1.480848307	0.783	1.36E-13	1.35E-12
ZNF79	2.271264575	1.584825563	0.519	5.62E-09	1.56E-08
DAPK3	4.851957551	3.590878973	0.434	3.90E-12	2.13E-11
CEP57L1	1.461408415	1.090224454	0.423	0.000494657	0.000743497
DNAJC9-AS1	1.469114567	0.357929066	2.037	2.77E-15	1.28E-13
SEC61A2	2.365275425	2.163064219	0.129	0.109821381	0.127471616
PHF20L1	2.134714741	1.369860151	0.64	1.56E-10	5.74E-10
FXR1	4.210788182	3.325885684	0.34	1.19E-11	5.65E-11
PLXDC2	1.507783475	1.28368899	0.232	0.656568021	0.681920922
CARS2	3.375674816	2.710110925	0.317	1.13E-08	2.99E-08
TMEM50B	3.971811448	3.122206971	0.347	4.38E-10	1.48E-09
JAM2	1.462022088	1.239684018	0.238	0.22843475	0.255033601
TUBGCP2	4.280912616	3.470778525	0.303	5.90E-11	2.37E-10
ZNF30	2.015230453	1.141142328	0.82	6.91E-11	2.73E-10
ZNHIT3	3.295406577	2.237116629	0.559	1.71E-14	3.20E-13
PGBD2	2.068372806	1.406064711	0.557	5.24E-09	1.46E-08
VPS35L	2.553049674	2.422263319	0.076	0.215072459	0.240990945
ZNF518A	2.137151837	1.376390424	0.635	4.41E-06	8.36E-06
PIK3CA	2.169939209	1.91321003	0.182	0.040697598	0.049885807
NECTIN3	2.47503001	3.005679336	-0.28	0.040697598	0.049885807
USP11	4.305522094	3.287298808	0.389	2.18E-11	9.69E-11
UBR5	3.445859183	2.337392878	0.56	8.92E-12	4.38E-11
METAP1D	2.25259521	1.654730447	0.445	4.28E-07	9.19E-07
GIMAP7	3.752263754	3.64666739	0.041	0.54606126	0.575955467
SCNM1	4.489422403	2.477315494	0.858	5.19E-16	1.10E-13
TTR	9.719020567	11.93629321	-0.296	2.57E-08	6.46E-08
NR1I2	3.017482373	4.610841931	-0.612	8.61E-06	1.58E-05
CROT	3.756691325	3.629603982	0.05	0.356682386	0.387548828
RGS19	3.356253662	2.448821929	0.455	8.37E-07	1.73E-06
ATP5PF	7.138681049	6.929201305	0.043	0.009976239	0.013056636
COX7A2	7.132909206	6.243845186	0.192	1.79E-09	5.36E-09
LMBR1L	3.046769472	2.239301201	0.444	1.24E-10	4.66E-10
GNPNAT1	4.518095933	5.0862259	-0.171	0.000323727	0.000495858
CHST7	2.499968727	3.124563946	-0.322	0.000251902	0.000391007
SAA2	4.767910802	7.78623713	-0.708	1.93E-05	3.40E-05
TRAF6	2.1421647	1.972208945	0.119	0.058295262	0.069956591
STXBP3	3.455781399	2.993302207	0.207	2.93E-05	5.06E-05
TXNDC16	2.641194442	1.932929962	0.45	3.83E-06	7.31E-06
NDUFB7	9.011980795	8.007002065	0.171	3.01E-11	1.29E-10
CBFA2T2	2.566902623	1.210823366	1.084	4.65E-14	6.13E-13
PRKN	1.452621343	1.012707476	0.52	0.008847837	0.011645531
UGCG	4.380305611	3.987640498	0.135	0.022133631	0.027981753
LAG3	1.624993819	1.732305332	-0.092	0.00279969	0.003879796
GDE1	4.343667599	3.956340539	0.135	0.000433225	0.000654363
ZNF264	1.830404052	1.436885818	0.349	0.000199845	0.000313448
FERMT3	3.351277242	3.002798384	0.158	0.090412013	0.105963431
TRIM16L	3.272173768	1.431829116	1.192	1.92E-09	5.73E-09
EMP2	4.575619628	4.150074123	0.141	0.000848722	0.001246414
PEPD	6.376498248	6.382348013	-0.001	0.917910532	0.925894982
LOC100289361	1.503676556	1.008064014	0.577	0.000269846	0.000417384
AXL	2.365637327	3.049499972	-0.366	0.000433225	0.000654363
NOC4L	4.845048848	3.806361316	0.348	2.64E-13	2.27E-12
FBXO32	2.230211877	0.909890899	1.293	2.36E-11	1.04E-10
ASRGL1	1.887021265	0.98152513	0.943	3.25E-05	5.57E-05
DDO	3.570850964	3.538204774	0.013	0.312472528	0.342235793
ZNF672	4.896198916	3.817407343	0.359	2.46E-12	1.44E-11
ZNF205	3.963584281	2.591228167	0.613	4.88E-15	1.67E-13
DTNBP1	3.385447981	2.175692836	0.638	8.08E-11	3.14E-10
BUD23	4.489382587	3.41533519	0.394	5.35E-15	1.71E-13
PSAP	9.883674658	9.327807439	0.084	9.87E-06	1.80E-05
POLR3H	3.669644071	2.933458361	0.323	3.49E-10	1.20E-09
NDUFV2-AS1	1.500759755	0.809999545	0.89	2.79E-12	1.60E-11
CTPS1	4.241301865	4.128283657	0.039	0.602213626	0.630690115
NGDN	3.84208459	2.867247888	0.422	9.53E-14	1.02E-12
TMEM150B	3.472621814	1.343840528	1.37	1.20E-09	3.69E-09
RARG	1.887133605	1.246830304	0.598	3.34E-05	5.71E-05
SLC22A5	1.776028664	0.913743156	0.959	9.67E-13	6.59E-12
PREX1	3.035383115	2.37574395	0.353	0.000219321	0.000342292
LUC7L2	3.455534269	2.574639885	0.425	1.49E-13	1.45E-12
C19orf44	2.264977433	1.287021507	0.815	2.08E-12	1.24E-11
HAT1	3.283590445	2.492797301	0.398	1.02E-08	2.71E-08
FANCA	1.673076725	0.739410992	1.178	1.92E-09	5.73E-09
PPIG	4.048809984	3.557321675	0.187	0.000158025	0.000250508
BYSL	4.620992027	3.330169557	0.473	9.68E-12	4.72E-11
SULF2	3.477525093	4.058051862	-0.223	0.017204938	0.021967705
LIG1	3.610427487	2.087146932	0.791	3.74E-13	3.00E-12
METTL4	1.76270604	1.128388943	0.644	3.91E-10	1.33E-09
CRYM	2.877877867	2.37064701	0.28	0.021793009	0.027565308
ZNF862	1.753368418	0.816340575	1.103	8.21E-12	4.07E-11
MLH1	4.180376244	3.460790778	0.273	8.87E-09	2.38E-08
ZBTB43	2.081462513	1.957208222	0.089	0.149872981	0.171179955
SCYL1	5.79586897	5.379159683	0.108	1.16E-06	2.37E-06
STAB1	3.408162578	4.052986914	-0.25	0.000442943	0.000668794
SCAMP2	5.45238414	4.555550582	0.259	6.57E-13	4.77E-12
LRR1	2.611513096	1.602099225	0.705	2.36E-12	1.39E-11
GOLT1B	4.538079659	3.448180555	0.396	3.74E-12	2.06E-11
TCF7L2	3.623926592	3.332196313	0.121	0.009976239	0.013056636
SOWAHA	3.051063091	1.472600217	1.051	1.30E-08	3.40E-08
NEXN	1.369715886	1.260122132	0.12	0.770646196	0.789332809
LOC100287049	1.641142988	0.78184976	1.07	2.89E-10	1.01E-09
ANKRD52	3.282028031	1.621490654	1.017	3.88E-14	5.43E-13
MAP7	3.383956066	3.665081317	-0.115	0.665103763	0.690261352
ESCO1	2.991538549	2.152698043	0.475	4.85E-08	1.18E-07
ICAM2	2.254752564	1.763457482	0.355	0.000302439	0.000465395
ANKIB1	2.988300304	2.40592928	0.313	7.66E-05	0.000125578
MBLAC1	2.297433875	1.222814154	0.91	3.23E-14	4.84E-13
NOP10	8.074648287	7.139650842	0.178	9.67E-13	6.59E-12
TMEM17	1.442780869	0.993099261	0.539	2.35E-06	4.61E-06
SETBP1	1.462344858	1.463680738	-0.001	0.880621033	0.89157349
TMEM30B	3.000035288	3.343152708	-0.156	0.534375164	0.564452996
UBE4B	3.425310117	2.749159521	0.317	1.78E-05	3.15E-05
TMEM33	4.514332794	4.145445848	0.123	0.000362352	0.000552336
SEMA5B	1.349526795	0.301846548	2.161	2.05E-14	3.59E-13
CRCP	4.642615652	4.219109904	0.138	0.004090121	0.005566404
FBRS	4.156153371	3.140047253	0.404	3.28E-13	2.71E-12
SHQ1	2.434629861	1.873102865	0.378	5.73E-08	1.38E-07
WDR5B	2.511535147	1.766823201	0.507	4.85E-08	1.18E-07
PCTP	4.599864043	4.83459901	-0.072	0.119287764	0.137860586
SLC38A7	3.621877125	2.631195571	0.461	6.64E-11	2.64E-10
SMIM26	6.406162559	5.462487282	0.23	3.14E-13	2.61E-12
SCCPDH	7.517075878	6.942678342	0.115	2.04E-06	4.02E-06
ARID4A	2.572035959	2.694473518	-0.067	0.438654134	0.469926495
OFD1	3.183618489	1.992481027	0.676	4.80E-12	2.55E-11
ZNF865	3.321104475	2.074745073	0.679	3.88E-14	5.43E-13
ALDH8A1	5.134741887	7.37304794	-0.522	1.04E-13	1.09E-12
DCUN1D5	4.195984373	3.202891306	0.39	2.78E-10	9.70E-10
C8orf49	1.260828732	1.039986303	0.278	0.127900589	0.147205434
ARMC6	4.641985381	4.867333586	-0.068	0.08819306	0.103540506
ACLY	5.496829691	3.857606026	0.511	1.70E-13	1.60E-12
MLEC	6.461956632	5.09951064	0.342	1.48E-12	9.32E-12
GREB1	1.609759477	0.769258594	1.065	0.000615392	0.000917675
RHOT2	4.939857296	3.800403195	0.378	1.94E-13	1.78E-12
ENDOD1	2.447062645	2.615956827	-0.096	0.098534162	0.115043875
LINC02532	3.177895216	3.467260242	-0.126	0.264397168	0.292579221
TMPRSS9	1.760163634	1.092430537	0.688	0.031349456	0.038959409
HSP90AB1	9.743326955	8.088955619	0.268	1.29E-14	2.67E-13
TMEM185B	3.841285733	3.051724562	0.332	1.81E-06	3.60E-06
GLTP	4.466083431	3.594106052	0.313	2.89E-11	1.24E-10
RPL22	6.42232628	5.786261531	0.15	2.09E-07	4.66E-07
TRIM11	3.002600969	1.422631248	1.078	4.28E-16	1.10E-13
TBPL1	2.518967436	1.981965411	0.346	1.19E-05	2.15E-05
METTL21A	2.443016216	1.646462114	0.569	1.01E-12	6.81E-12
ABHD18	1.995284739	2.19490435	-0.138	0.050200054	0.060782019
CBLB	2.035123505	1.409102342	0.53	1.35E-06	2.73E-06
GRK6	4.126329524	2.723320611	0.599	2.25E-14	3.82E-13
CDH23	1.365575112	1.347709911	0.019	0.58590634	0.615026536
CYP3A4	5.953630528	10.52296323	-0.822	8.62E-07	1.78E-06
ATP6V1B2	3.956518924	3.813807072	0.053	0.704040361	0.726743712
FIZ1	2.49533081	1.638236643	0.607	4.08E-13	3.21E-12
CBWD1	1.131892791	0.651201648	0.798	2.48E-10	8.74E-10
GIT1	3.893505846	2.38839506	0.705	6.76E-15	1.86E-13
LINC00853	2.447323497	0.59400634	2.043	9.81E-15	2.24E-13
VWCE	2.733891674	2.617765405	0.063	0.871336588	0.882755241
CHEK2	2.789236441	1.419010845	0.975	3.91E-10	1.33E-09
DVL3	4.718220888	3.473152251	0.442	8.15E-13	5.71E-12
IRF2	4.358593193	4.224575414	0.045	0.073863143	0.087561555
RAI1	2.17197836	1.500138188	0.534	7.47E-05	0.000122651
MDM1	1.419505322	0.900736517	0.656	5.68E-06	1.06E-05
PCCA-DT	4.912874435	4.209747631	0.223	4.77E-05	8.01E-05
GFM1	3.841393333	3.732532319	0.041	0.098534162	0.115043875
ARHGEF10L	4.885939245	4.606905987	0.085	0.047500136	0.057723349
NEK1	1.567238479	1.410782796	0.152	0.235333267	0.262116393
ITSN1	2.194589774	2.239778669	-0.029	0.820621754	0.836061549
IFT27	3.081456775	1.981016756	0.637	3.86E-15	1.49E-13
LAPTM4A	8.300105412	7.894804618	0.072	3.42E-05	5.85E-05
LOC101928659	1.614387469	0.856699518	0.914	4.94E-06	9.30E-06
PPP1R13B	2.622826628	2.112789061	0.312	6.13E-05	0.000101584
GET1	3.468635643	2.82948173	0.294	4.15E-07	8.92E-07
TRMU	2.990701474	1.714879819	0.802	1.03E-14	2.31E-13
OXSM	3.893973099	3.601701534	0.113	0.000229714	0.000357967
CAPN5	4.701617449	4.699363448	0.001	0.643848307	0.669502021
ZSCAN16-AS1	4.236905413	3.11642705	0.443	3.24E-10	1.12E-09
TGFBR1	3.465437746	2.803931055	0.306	2.51E-05	4.36E-05
THUMPD3	3.771105098	2.961162323	0.349	3.97E-11	1.66E-10
MS4A7	2.703689952	3.561902624	-0.398	5.98E-05	9.92E-05
BCDIN3D	2.000975673	1.499443486	0.416	2.40E-08	6.07E-08
LRG1	8.136674244	9.50807496	-0.225	5.53E-06	1.03E-05
TNRC18	4.310604338	3.082835086	0.484	1.19E-11	5.65E-11
DDX50	4.395040557	3.634197221	0.274	3.98E-08	9.74E-08
CLEC14A	4.051843451	3.181941688	0.349	4.55E-07	9.73E-07
HPS6	3.925073385	3.25566622	0.27	3.18E-09	9.19E-09
HSD17B10	8.005565716	8.020218047	-0.003	0.983554199	0.98483612
WIPI2	4.467670107	3.636682889	0.297	8.33E-14	9.25E-13
ADGRL4	3.117834622	2.779460172	0.166	0.03043462	0.037883783
PMEPA1	2.424173153	1.719949254	0.495	0.066568524	0.079365693
TTC39C	5.248684799	5.128045154	0.034	0.17838366	0.20192393
ABCA5	2.977449399	2.510578398	0.246	0.000904286	0.001324849
ITSN2	2.988764572	2.426416694	0.301	9.32E-05	0.000151477
CLOCK	2.314143975	2.017892793	0.198	0.023907072	0.030118452
PARP4	4.368715456	3.681908819	0.247	6.94E-05	0.000114344
NLN	3.178572193	2.955752152	0.105	0.056747585	0.068279299
MMP2	3.292238114	2.870518326	0.198	0.485236889	0.516409683
ARRDC4	3.120378196	3.975661038	-0.349	0.002350732	0.003280563
CISD3	6.482481986	6.043715191	0.101	0.000124545	0.000199519
[truncated: 10,293 more rows]
