# Supplementary material for: Identification and Validation of a Prognostic Model Based on Three MVI-Related Genes in Hepatocellular Carcinoma
Source: Int J Biol Sci. 2022 Jan 1;18(1):261–75. doi: 10.7150/ijbs.66536 (PMC8692135; doi:10.7150/ijbs.66536)
Supplement: Supplementary file 4 [file ijbsv18p0261s4.csv]

Gene	Mean_MVI_n	Mean_Normal	LogFC	Pvalue	FDR
RAB4B	2.859375707	2.016310962	0.504	1.48E-13	1.03E-12
TIGAR	2.303150977	1.737602554	0.407	1.18E-05	2.04E-05
RNF44	3.705746154	2.583106674	0.521	5.01E-12	2.21E-11
RPL23A	8.003495633	6.888337916	0.216	1.14E-13	8.21E-13
ARL8B	5.339688289	4.616639591	0.21	6.50E-12	2.78E-11
MFSD3	5.876949786	4.680065702	0.329	6.50E-12	2.78E-11
PIGV	3.87617216	4.212736956	-0.12	0.003553468	0.004785192
MOGAT2	3.282567652	5.623553268	-0.777	1.86E-11	7.16E-11
PFN2	2.537431705	3.099077582	-0.288	0.001000922	0.001420709
RMND5A	4.880993202	4.717232237	0.049	0.11377599	0.130838664
RAD23A	6.367885739	5.737715306	0.15	5.31E-11	1.86E-10
SIN3B	2.965011535	1.98986781	0.575	7.39E-14	5.69E-13
CTSA	6.939189034	5.504784647	0.334	1.09E-15	2.21E-14
IL32	7.793298582	6.438263359	0.276	2.66E-06	4.92E-06
PTPN4	1.599446498	1.442667638	0.149	0.103079021	0.119161791
NUCB2	4.121571861	3.208656927	0.361	1.09E-09	3.08E-09
TMEM143	3.127112565	2.765341054	0.177	0.000823859	0.001178228
SERTAD2	3.43818578	2.955481887	0.218	0.000466624	0.000684701
ST3GAL6	3.196643479	4.037197602	-0.337	6.48E-07	1.28E-06
PKP2	3.070253947	3.201307335	-0.06	0.797811839	0.815390632
MTRF1	2.308798751	1.919024478	0.267	4.23E-05	6.89E-05
ESM1	2.599851909	0.286536973	3.182	2.68E-17	3.38E-15
RWDD2A	2.379002808	1.903556369	0.322	4.75E-06	8.56E-06
SCFD2	3.18150266	2.547377363	0.321	9.13E-10	2.60E-09
YWHAB	6.58954542	5.79691027	0.185	1.18E-11	4.74E-11
TOMM40	5.382788836	4.100339129	0.393	8.26E-16	1.84E-14
NDUFAF2	4.886146189	3.766528463	0.375	1.08E-14	1.21E-13
SEPSECS	3.731412084	3.957069257	-0.085	0.073850993	0.08690182
CWC27	3.216271624	2.278106834	0.498	1.23E-14	1.34E-13
LINC02453	1.605589384	1.821498732	-0.182	0.026630787	0.032885838
APIP	3.254009488	2.240220009	0.539	2.57E-14	2.41E-13
MAF1	6.482099838	5.29641281	0.291	6.13E-15	7.80E-14
FOXP1	3.310478261	2.554001512	0.374	6.67E-08	1.48E-07
PLCE1	1.236911068	0.594136747	1.058	1.63E-12	8.22E-12
RAD17	3.518294037	2.877727348	0.29	2.36E-10	7.35E-10
SPCS2	5.143090528	4.3625527	0.237	1.35E-14	1.43E-13
DGCR11	1.366576399	0.728681769	0.907	3.81E-09	1.00E-08
SETDB2	2.145829349	1.659692577	0.371	9.96E-06	1.73E-05
DESI2	3.892932621	2.737011616	0.508	1.39E-13	9.74E-13
COX17	5.57545956	4.864825733	0.197	4.87E-13	2.85E-12
NLGN2	1.811568796	1.376391662	0.396	0.003964763	0.005308809
HAO1	7.588760649	8.729351536	-0.202	1.08E-08	2.67E-08
PKMYT1	1.691296651	0.284241909	2.573	6.30E-17	4.40E-15
FAM89B	4.475476714	3.719096842	0.267	1.44E-11	5.68E-11
MED8	5.222647928	4.502219097	0.214	2.72E-12	1.29E-11
PHF1	4.740741903	3.792515662	0.322	1.25E-12	6.49E-12
DIPK1A	3.774906366	3.941709374	-0.062	0.174405486	0.196192205
ANKMY1	1.551303709	0.897802096	0.789	1.03E-14	1.17E-13
PSMB6	7.138762065	6.710468634	0.089	9.57E-06	1.66E-05
GUCY1A1	1.639836026	1.813037309	-0.145	0.039177215	0.047496432
FBXO45	2.758915218	1.892519099	0.544	1.95E-13	1.30E-12
AMZ2	4.112523223	3.322927182	0.308	3.62E-13	2.21E-12
TMEM52	2.326821176	2.540708269	-0.127	0.111827253	0.128754271
CHN2	2.937418371	3.061127293	-0.06	0.491204485	0.520911529
GCNT4	1.534147298	1.060538476	0.533	0.00566689	0.007490044
IP6K3	1.811682473	2.422705681	-0.419	0.011074068	0.014230645
MTF2	2.320603741	1.737905044	0.417	3.23E-06	5.91E-06
RBM15B	4.086966505	3.178524603	0.363	2.87E-13	1.81E-12
MT1A	4.533700601	6.172450443	-0.445	1.26E-05	2.17E-05
NCAPG	2.103227169	0.2878795	2.869	8.63E-17	4.82E-15
NOP2	4.063879059	2.999701274	0.438	1.16E-11	4.66E-11
PTPRB	1.93529918	2.196195974	-0.182	0.026630787	0.032885838
CNOT2-DT	1.67942015	0.976145198	0.783	1.97E-11	7.56E-11
DGKD	2.390267783	1.475017194	0.696	8.27E-12	3.46E-11
TMCO1	6.162800757	5.000344898	0.302	2.60E-16	8.92E-15
RAB5C	6.088141346	5.380175295	0.178	8.05E-10	2.31E-09
UPP1	3.081546879	2.578540892	0.257	0.00102148	0.001448718
TRABD2B	1.527659599	1.706283447	-0.16	0.104294378	0.120510105
AMN	3.217018841	3.732031281	-0.214	0.198225105	0.221588123
KDM5B	2.715448744	1.699435834	0.676	1.66E-10	5.30E-10
FHOD1	2.21195574	1.402246308	0.658	4.16E-09	1.09E-08
PTPRH	3.878065596	3.473630907	0.159	0.011917716	0.015264412
PCMTD1	3.580681521	3.137495104	0.191	6.18E-05	9.91E-05
MAP2K7	4.118733736	3.42523842	0.266	2.86E-11	1.06E-10
ZNF767P	1.914337369	0.844590591	1.181	3.09E-15	4.65E-14
AP5S1	2.995844464	2.319060737	0.369	6.25E-12	2.69E-11
VRK3	3.316808872	2.925650849	0.181	6.32E-06	1.12E-05
SNORD99	2.133442614	1.021780306	1.062	7.56E-07	1.48E-06
SLC2A1	1.899973373	1.21623517	0.644	0.000596096	0.000863956
MIR4635	1.388103348	0.337560428	2.04	3.83E-07	7.73E-07
LOC730183	1.238184408	0.567015663	1.127	2.69E-13	1.71E-12
SPINK1	6.109567247	3.48986338	0.808	0.000276247	0.000414558
GLYCTK	6.927056644	7.012730668	-0.018	0.595442837	0.621797923
MASP2	6.280449471	6.834152603	-0.122	0.485814445	0.515640372
FOXD2-AS1	1.896500638	0.601083131	1.658	1.14E-13	8.21E-13
ND1	13.37457371	13.9539238	-0.061	5.30E-06	9.48E-06
PPOX	3.413758717	1.953328963	0.805	2.64E-18	3.31E-15
H6PD	5.678658303	5.1762319	0.134	0.001224888	0.001725653
RCOR1	3.127262445	2.636847047	0.246	3.06E-05	5.06E-05
GRAMD1C	1.846662484	2.633707013	-0.512	1.89E-06	3.56E-06
RPS6KB1	2.968766143	2.427281598	0.291	1.49E-06	2.83E-06
KCNE4	1.461187405	1.18961855	0.297	0.176228609	0.198079925
TOLLIP-AS1	1.811666706	1.204409878	0.589	3.02E-07	6.17E-07
FAM217B	1.583784208	0.972964681	0.703	7.14E-05	0.000113864
LAMTOR4	6.237022609	5.028741362	0.311	4.48E-16	1.24E-14
PHYKPL	3.479906633	3.460454454	0.008	0.767036978	0.786291263
PHLDA2	3.422693654	2.337307253	0.55	0.000823859	0.001178228
CBL	1.647660919	1.158484928	0.508	0.000218403	0.000331555
CLN6	4.724573106	3.439311786	0.458	5.81E-16	1.45E-14
ERRFI1	6.968672701	7.929322417	-0.186	5.75E-06	1.03E-05
IL27RA	2.524152359	1.616500243	0.643	7.51E-07	1.47E-06
WDR70	2.88175226	2.02267165	0.511	2.79E-16	9.27E-15
OTUD1	2.962272032	3.033343963	-0.034	0.487607561	0.517364881
TTC5	1.31462767	0.890990205	0.561	9.77E-09	2.42E-08
PDCD6	4.117469598	3.092193519	0.413	9.97E-17	5.15E-15
MRPS11	3.550489918	2.905955325	0.289	1.47E-12	7.52E-12
EPB41L2	2.756194313	2.287456813	0.269	0.008002506	0.010423524
CENPBD1P1	2.772329169	2.018634223	0.458	9.13E-13	4.92E-12
DIO1	6.12763706	6.720358339	-0.133	0.36044382	0.389740978
C1orf35	3.477114367	1.89994264	0.872	2.15E-17	3.38E-15
LDHA	7.433080961	7.654929981	-0.042	0.078592465	0.092189959
MIR4740	1.438127373	0.653957192	1.137	2.74E-05	4.55E-05
UBE3A	3.451130832	3.143892764	0.135	0.004832679	0.006422672
DNMT3A	2.425756159	1.209104622	1.004	8.61E-14	6.46E-13
ZNF304	1.909059826	1.321571847	0.531	6.95E-06	1.23E-05
ATP6AP2	6.512896431	5.768297548	0.175	1.31E-11	5.19E-11
ATP23	3.140931586	2.562620905	0.294	4.95E-06	8.90E-06
PLIN4	3.61005653	3.550615263	0.024	0.987439497	0.988645948
PLP2	5.568482807	3.970298445	0.488	5.76E-09	1.47E-08
TREH	1.535441807	2.183509912	-0.508	0.0009708	0.001380188
NOP16	4.110552519	3.256097497	0.336	8.80E-10	2.51E-09
GNA12	3.943674492	2.842256855	0.473	1.94E-11	7.42E-11
HEY2	2.311595254	2.782582167	-0.268	0.001141707	0.00161216
ACOX2	5.802789354	6.485698897	-0.161	0.000414455	0.000612243
INTS13	3.502480277	2.856859615	0.294	1.12E-08	2.75E-08
PROSER2	4.189356986	3.917224654	0.097	0.002333732	0.003198377
PPP1R7	5.088726403	4.375623193	0.218	2.11E-14	2.05E-13
CYP2E1	6.935690599	10.21687016	-0.559	8.33E-07	1.62E-06
PES1	5.265083999	4.345835049	0.277	2.00E-12	9.85E-12
TUT1	1.197638921	0.631522635	0.923	1.09E-13	7.90E-13
HSDL2	6.428961267	6.46252322	-0.008	0.571860587	0.599514741
STARD5	1.431645999	2.147145805	-0.585	2.52E-07	5.19E-07
PTCD3	3.612858187	3.131979947	0.206	1.84E-06	3.46E-06
CYP2D6	6.965565628	6.792506424	0.036	0.238854177	0.264432635
FLYWCH2	4.368396668	3.280216171	0.413	3.89E-10	1.17E-09
ZNF551	1.144660444	0.71618881	0.677	8.44E-05	0.00013367
RPL41	8.246199748	7.552024193	0.127	1.02E-07	2.22E-07
CD1C	1.446274315	1.485503865	-0.039	0.18555575	0.208071151
MZT2A	4.139720752	3.282753912	0.335	1.81E-08	4.34E-08
EXOSC7	3.657310056	2.966639591	0.302	1.68E-13	1.14E-12
OGDHL	4.744833566	6.046345194	-0.35	7.51E-07	1.47E-06
FAM86C1	2.085684263	1.309917067	0.671	2.46E-14	2.34E-13
PIGA	2.500529847	1.976444046	0.339	6.49E-06	1.15E-05
MNT	2.016597379	1.444583114	0.481	2.93E-08	6.82E-08
MSANTD3	3.262864121	2.514120054	0.376	1.35E-09	3.76E-09
PLOD1	6.595500513	5.842016201	0.175	4.23E-09	1.10E-08
CD79B	2.104961771	1.8159422	0.213	0.14553	0.165114894
FARS2	4.271629654	3.504165177	0.286	5.11E-12	2.25E-11
DDX60L	1.703457319	1.840448847	-0.112	0.433714157	0.463745165
VNN2	2.851633977	1.904153058	0.583	0.018702027	0.023481646
RCN3	3.883992351	3.15482242	0.3	3.81E-06	6.94E-06
PPP4C	6.263732243	5.638549053	0.152	1.53E-09	4.24E-09
ALDOA	6.900579554	5.540989268	0.317	9.32E-13	5.01E-12
NCEH1	2.145196349	1.709868033	0.327	0.072931343	0.085885425
SMARCC2	3.362981597	2.70932493	0.312	9.20E-06	1.60E-05
NRAP	1.384974484	1.647660577	-0.251	0.026435622	0.032664693
RCAN3	1.642722348	0.928625214	0.823	7.85E-07	1.53E-06
GALC	2.082911252	2.379441774	-0.192	0.048755271	0.058451165
ZBTB21	2.187519577	2.628214061	-0.265	0.005142907	0.006819483
ZNF451	2.104184554	1.585079313	0.409	8.33E-08	1.83E-07
MED31	2.454826226	1.971808296	0.316	1.06E-07	2.28E-07
RNF24	1.684680885	0.828784471	1.023	8.10E-12	3.39E-11
BCL7C	4.003003172	3.018928764	0.407	2.08E-13	1.37E-12
DROSHA	3.335427258	2.339868895	0.511	4.00E-14	3.42E-13
LEMD2	3.955435558	2.708827774	0.546	2.25E-16	8.22E-15
PRDM10	1.712688458	1.153049256	0.571	5.97E-09	1.52E-08
UQCRB	5.868179985	4.695413073	0.322	8.65E-16	1.90E-14
DIPK1B	3.378935418	2.177921714	0.634	1.89E-09	5.18E-09
MRPL20-AS1	4.408451142	3.645878858	0.274	5.30E-10	1.56E-09
RNF5	7.420591718	6.881705728	0.109	5.16E-08	1.17E-07
ONECUT1	2.651654775	2.045907276	0.374	0.008929185	0.011574138
CDK8	3.069084238	2.540308568	0.273	6.89E-08	1.53E-07
TAF9B	3.839681098	3.194273353	0.265	5.09E-06	9.13E-06
PLK3	2.409210631	2.720539627	-0.175	0.384999109	0.414578103
MPLKIP	3.899822871	3.35543319	0.217	2.77E-05	4.60E-05
RIC8B	2.274777092	1.736519848	0.39	2.26E-05	3.79E-05
LNPEP	2.27375237	1.585354136	0.52	2.65E-08	6.22E-08
MRPL22	3.736391978	2.957982028	0.337	3.28E-14	2.91E-13
DHDDS	3.587393608	2.977526818	0.269	6.07E-09	1.55E-08
MGA	1.799989711	1.396901853	0.366	0.000114782	0.000179298
RMI2	2.475814946	0.980344274	1.337	5.54E-12	2.41E-11
ARFGEF1	3.260341576	2.507945233	0.379	5.96E-08	1.34E-07
VPS45	3.548079695	2.09540252	0.76	4.49E-18	3.33E-15
USP18	2.795591306	3.114899578	-0.156	0.243450246	0.269205688
LPCAT3	3.361045716	3.570754949	-0.087	0.674972221	0.698556751
CAND1	3.525223813	3.067154175	0.201	8.86E-05	0.000139876
KCNJ11	1.452666592	0.550130697	1.401	4.88E-06	8.78E-06
AGXT2	4.136131625	5.65645995	-0.452	4.53E-09	1.17E-08
TRAF3IP2	2.296351664	2.047153297	0.166	0.065906707	0.077949123
POGK	3.704541074	2.626732705	0.496	4.92E-11	1.73E-10
SMARCC1	4.269944293	3.308199987	0.368	1.54E-10	4.95E-10
PRKACB	3.041721327	2.821798767	0.108	0.044045159	0.053099558
HOOK3	2.329643882	1.778276279	0.39	0.000487068	0.000713678
DHX15	4.0593119	3.418577044	0.248	3.21E-07	6.53E-07
CHORDC1	1.917102207	1.403086939	0.45	5.99E-06	1.07E-05
DENND5A	3.347829516	2.458149607	0.446	6.84E-10	1.98E-09
ATP6V0E1	7.766414448	6.880596111	0.175	5.76E-13	3.30E-12
BTBD16	1.764407045	2.01057312	-0.188	0.052124738	0.062338711
N4BP1	3.068652704	2.675178289	0.198	0.000106982	0.000167497
PDRG1	4.511607574	3.186960447	0.501	2.86E-16	9.42E-15
AKR1C2	6.015439868	4.964319175	0.277	5.28E-05	8.51E-05
EIF3I	7.684821695	6.965761555	0.142	6.19E-11	2.14E-10
TTLL4	2.693583594	1.466143365	0.878	2.65E-11	9.84E-11
HMGB2	5.053462343	3.389888268	0.576	1.54E-14	1.59E-13
UBE2N	4.225281165	3.537483214	0.256	2.35E-11	8.85E-11
FAM185A	2.408375589	2.16387719	0.154	0.001664917	0.00231716
ABCA1	3.834888806	4.249738531	-0.148	0.006802758	0.008932753
MYLK-AS1	1.251882	0.297473522	2.073	2.82E-17	3.39E-15
URB1-AS1	3.310508662	2.776206951	0.254	0.000238949	0.000361186
NIF3L1	4.332025096	3.457060405	0.325	3.47E-13	2.12E-12
MMUT	6.066542442	6.810976186	-0.167	1.34E-07	2.85E-07
VTA1	3.333043631	3.163717455	0.075	0.11443148	0.131555532
ZCCHC17	4.382390453	3.436626821	0.351	2.63E-14	2.45E-13
EML2	2.737930537	1.872054147	0.548	2.89E-10	8.90E-10
PON1	7.456052578	8.712412743	-0.225	4.82E-06	8.67E-06
PRG4	5.084340506	6.805504615	-0.421	1.42E-05	2.42E-05
KATNB1	3.259837144	2.276016957	0.518	7.55E-14	5.80E-13
ZNF248	1.590272908	0.917338831	0.794	2.51E-12	1.20E-11
CREM	3.390836765	3.221687915	0.074	0.123923656	0.141778628
CFHR2	4.16899498	4.194916522	-0.009	0.397651268	0.427341264
ZDHHC6	4.261296997	3.671064111	0.215	4.38E-09	1.14E-08
POU6F1	1.2979667	0.94735037	0.454	1.58E-05	2.68E-05
CSPG4	2.017493465	0.497346308	2.02	6.77E-17	4.53E-15
A1BG-AS1	1.328766632	1.238874642	0.101	0.202247172	0.22589934
BIN3	1.984767884	1.781501062	0.156	0.019433676	0.024360467
RTN2	2.517172074	1.342825566	0.907	5.78E-08	1.29E-07
TMED6	2.180826606	1.822594227	0.259	0.445573523	0.475722205
XYLT2	3.818722342	2.717280906	0.491	3.92E-14	3.36E-13
LYZ	6.973715497	5.087204201	0.455	9.08E-06	1.58E-05
LOC105374952	1.568561492	1.17047594	0.422	0.000298527	0.000446573
DDX21	4.497180149	4.327058785	0.056	0.174405486	0.196192205
VAC14	3.783295831	2.900331173	0.383	2.00E-13	1.32E-12
USP9X	4.392450514	4.21389233	0.06	0.120465426	0.138066296
STX17	2.595669533	2.6420804	-0.026	0.698128554	0.72076232
SAP30	3.14098713	2.187694238	0.522	1.25E-11	5.01E-11
ISG20L2	4.03172465	2.967645742	0.442	6.34E-14	5.01E-13
ZFYVE19	3.993646307	3.081118828	0.374	2.93E-13	1.84E-12
NR2F1	3.094721448	3.284251092	-0.086	0.468081048	0.498108583
ZNF566	1.439248988	1.055348196	0.448	4.09E-06	7.40E-06
MORF4L2	7.24772798	6.476284163	0.162	5.54E-12	2.41E-11
ZZEF1	2.262720322	1.805981691	0.325	5.09E-05	8.21E-05
CCDC90B	3.342836982	3.178457771	0.073	0.09153544	0.106417633
SYNJ1	1.640172167	1.345683241	0.286	0.003788403	0.00508374
SNHG6	6.286952316	4.749053838	0.405	1.21E-14	1.32E-13
UBE2Z	4.894378285	3.959519428	0.306	2.05E-12	1.00E-11
CDK5RAP2	3.848363043	2.768960472	0.475	5.81E-14	4.67E-13
FOCAD	2.225542881	1.334976302	0.737	1.79E-13	1.20E-12
LINC00680	1.836864259	1.06241098	0.79	2.55E-11	9.48E-11
ICA1	2.616411528	2.190933113	0.256	0.08205666	0.096024416
OSBPL5	1.35553213	1.011621181	0.422	0.018558624	0.023315884
FGFR4	6.385753767	5.261609139	0.279	8.40E-11	2.84E-10
WDR36	3.100075961	2.948962049	0.072	0.094319116	0.10958134
TRIM25	3.68505824	2.475215858	0.574	7.04E-12	2.99E-11
MBOAT1	2.372311914	2.016992869	0.234	0.363457894	0.392655108
CRB3	4.437081809	3.819530869	0.216	1.27E-06	2.43E-06
XPO4	2.102596022	1.672795162	0.33	1.04E-05	1.80E-05
TMEM30A	5.593970894	5.55361495	0.01	0.355951572	0.385324238
ECHDC3	6.0888971	6.706391236	-0.139	0.107382591	0.123880507
WAS	2.940211274	2.707722172	0.119	0.241144502	0.266848057
FBXO6	4.584813553	3.836564201	0.257	2.84E-07	5.82E-07
C8orf76	3.30248284	2.033631748	0.699	1.86E-16	7.33E-15
DDR1	2.764613108	1.951392917	0.503	0.011917716	0.015264412
SPI1	3.567974144	3.647154786	-0.032	0.462831797	0.492863939
ZNF780A	1.81053456	1.27580566	0.505	2.84E-09	7.58E-09
PPARA	3.946273744	3.829767782	0.043	0.351494792	0.380755899
SCPEP1	4.448544524	3.730890168	0.254	0.000295244	0.000441986
SGCB	2.744449092	2.852714158	-0.056	0.468081048	0.498108583
GC	11.17381424	11.91226883	-0.092	9.83E-06	1.71E-05
PLIN1	2.262326746	3.205999039	-0.503	0.000204094	0.000310831
FBXO28	3.527729471	3.367284928	0.067	0.095451416	0.110771224
PDIA3	8.353653527	7.462229983	0.163	2.09E-12	1.02E-11
RPF2	4.126305096	3.584443845	0.203	1.57E-06	2.98E-06
APPL1	3.289662435	2.849659291	0.207	0.000195049	0.000297499
UPF2	3.642678301	2.996312934	0.282	1.89E-06	3.56E-06
SLPI	7.608459638	7.564297846	0.008	0.020036879	0.025080786
ITGB3BP	2.106143576	1.12199472	0.909	3.12E-13	1.95E-12
TOR4A	2.044976019	1.924508419	0.088	0.615427098	0.64168546
MED1	2.920834404	2.312216084	0.337	8.57E-07	1.67E-06
RBM12	3.712279444	3.006178691	0.304	9.16E-08	2.00E-07
PDCD4	4.38445105	3.854301649	0.186	0.000128985	0.00020072
ERO1B	4.046290867	3.453409495	0.229	0.000308581	0.000460884
RBM43	2.169019978	1.93154	0.167	0.029069759	0.03571469
TTLL1	2.439530316	1.329398432	0.876	5.44E-14	4.41E-13
WDR90	1.957774225	1.146503709	0.772	8.10E-12	3.39E-11
PCAT2	1.276216227	1.090721814	0.227	0.447759706	0.477848785
SDAD1	3.438123484	2.943313805	0.224	4.18E-05	6.81E-05
MSANTD4	1.78884441	1.5589489	0.198	0.064240504	0.076095623
HAUS5	2.862793178	1.640948481	0.803	1.07E-16	5.38E-15
SBNO2	3.9085591	3.383231954	0.208	5.21E-05	8.41E-05
FCGRT	7.221351094	7.451762656	-0.045	0.028031091	0.034497214
MED28	2.785198615	2.175020168	0.357	2.83E-08	6.61E-08
ZNF622	5.540611683	4.74148056	0.225	1.56E-11	6.09E-11
MYSM1	1.892479335	1.439791366	0.394	0.000308581	0.000460884
CEACAM19	2.072873846	1.114345546	0.895	5.67E-09	1.45E-08
SZRD1	5.248655276	4.622238348	0.183	8.68E-09	2.17E-08
GPSM2	1.21552515	0.40909306	1.571	5.85E-15	7.57E-14
SLC20A1	4.258131337	3.953842281	0.107	0.056053906	0.066803821
ADGRA3	3.630212594	4.277456633	-0.237	0.000188514	0.000288247
POLG	3.882215921	3.280820721	0.243	1.69E-06	3.19E-06
SLA	1.68173172	1.7348043	-0.045	0.27609971	0.302965331
RPL38	7.543688189	6.282576323	0.264	1.82E-15	3.16E-14
PTPN12	4.082799651	3.297631821	0.308	2.00E-07	4.17E-07
ZNF318	2.831429385	1.972069259	0.522	3.56E-09	9.37E-09
RHEB	5.284390946	4.126925408	0.357	2.09E-15	3.49E-14
PINK1-AS	1.226477118	1.115414329	0.137	0.283743038	0.310825187
ZNF350	1.814211871	1.338617467	0.439	6.24E-06	1.11E-05
TONSL	2.449181697	0.947655674	1.37	4.94E-17	4.02E-15
ZNF664	4.952098464	4.209184804	0.234	9.76E-08	2.12E-07
IL10RA	2.386674983	2.553026719	-0.097	0.16203612	0.182947367
TYK2	4.590370948	3.632847171	0.338	3.14E-14	2.81E-13
FAHD2B	1.688073252	1.414467355	0.255	0.666626049	0.69055852
LOC374443	1.120078094	0.514502003	1.122	3.88E-09	1.02E-08
TIPIN	2.050497105	1.202279615	0.77	1.09E-13	7.90E-13
BDH1	5.305504466	5.697212943	-0.103	0.101874952	0.117869626
PSMB5	7.174890046	6.194302347	0.212	9.95E-16	2.07E-14
LRIG1	3.865336729	3.666495678	0.076	0.121839542	0.139511099
KCTD1	1.244456621	0.612364877	1.023	6.68E-11	2.30E-10
NR5A2	3.884991995	3.839400944	0.017	0.232075434	0.257321958
CLBA1	1.688551467	1.138074652	0.569	1.16E-07	2.49E-07
NOTCH2	3.231140951	2.996899173	0.109	0.189389965	0.212078114
RECQL	2.719552812	1.996696594	0.446	2.20E-05	3.70E-05
FN3KRP	5.05692634	4.122321254	0.295	3.15E-11	1.16E-10
TMOD1	2.473919746	2.834544093	-0.196	0.08205666	0.096024416
ELAC2	4.405090786	4.051692758	0.121	0.000279333	0.000418982
FXYD6	2.539761314	2.637375837	-0.054	0.637743566	0.662985785
MRPL10	5.040044479	4.161940853	0.276	2.52E-13	1.62E-12
NCAPH2	4.954351621	3.657528083	0.438	5.35E-15	7.10E-14
PAQR3	1.127903906	0.966175814	0.223	0.243450246	0.269205688
DPYSL3	2.246603996	1.674095703	0.424	0.009625721	0.012448117
ANTXR2	2.866125442	3.517285024	-0.295	1.53E-06	2.91E-06
MICOS10	3.172812054	2.48133513	0.355	1.28E-11	5.11E-11
SERPINI1	2.318431939	1.124466599	1.044	4.47E-11	1.59E-10
UBE2J1	4.694456179	4.297956334	0.127	0.000298527	0.000446573
THOC1	2.477183274	1.647743609	0.588	2.13E-12	1.04E-11
MZT2B	6.297822212	5.593929567	0.171	6.16E-08	1.38E-07
MCL1	7.329615454	7.661502129	-0.064	0.090440625	0.105234396
G2E3	1.473254106	0.994533087	0.567	7.09E-07	1.39E-06
ULK1	4.305108401	3.52049259	0.29	1.45E-09	4.02E-09
EXTL2	2.441462134	1.797595868	0.442	6.28E-09	1.60E-08
PNMA6A	3.524528411	3.364023355	0.067	0.078592465	0.092189959
LOC105373383	1.813634631	0.891766055	1.024	4.17E-12	1.88E-11
EP400	2.212822925	1.473494379	0.587	2.45E-10	7.62E-10
ADAMTSL4	3.489465238	3.3354158	0.065	0.35744505	0.386838753
C19orf73	2.175702758	1.710958245	0.347	0.000186382	0.000285235
SORBS2	3.722979455	3.763725307	-0.016	0.996574277	0.996898683
TRMT44	1.767653962	1.315744813	0.426	1.17E-09	3.30E-09
ZC3H8	1.720046058	0.960087771	0.841	1.14E-13	8.21E-13
DENND1A	3.082354558	2.604621544	0.243	9.92E-07	1.92E-06
GBP5	1.460127796	1.352782402	0.11	0.677065075	0.700545783
RARRES1	2.696845956	1.660718604	0.699	4.13E-05	6.73E-05
ENTPD6	4.998117586	3.666408642	0.447	5.85E-15	7.57E-14
CFB	7.409814584	7.570536927	-0.031	0.423695815	0.453704065
STMP1	4.761170208	3.972602495	0.261	9.59E-14	7.09E-13
ANAPC1	1.373421335	0.869507184	0.66	9.77E-09	2.42E-08
CDO1	7.203030436	7.861237619	-0.126	0.036277221	0.04412861
ASGR1	8.221753198	8.510402874	-0.05	0.062206811	0.073800417
TNPO3	4.600027643	3.86594511	0.251	9.98E-10	2.83E-09
PIGO	3.614797727	2.960547172	0.288	3.28E-08	7.60E-08
NDUFA3	5.908080751	4.976536028	0.248	6.82E-13	3.81E-12
CTXND1	2.587811799	3.138756383	-0.278	0.010285105	0.013260385
NR6A1	1.599490446	0.684077818	1.225	1.44E-14	1.50E-13
MARVELD1	2.371804907	2.05338159	0.208	0.283743038	0.310825187
CPT2	5.354266397	5.992357501	-0.162	2.31E-06	4.30E-06
PI4K2A	4.045673561	3.274107607	0.305	4.53E-12	2.02E-11
C14orf93	2.520887565	1.433497691	0.814	1.43E-16	6.33E-15
NREP	3.073513765	2.251177325	0.449	0.000329647	0.000490916
MAFK	3.438116248	3.283214037	0.067	0.283743038	0.310825187
STK35	3.145035191	2.145996285	0.551	1.02E-10	3.37E-10
KIF1B	2.696169696	2.199015933	0.294	5.09E-05	8.21E-05
SIPA1	4.466128905	3.705504361	0.269	6.61E-09	1.68E-08
PTGR1	6.948725069	7.33369006	-0.078	0.258815283	0.285067872
RPS24	8.21336361	7.277014064	0.175	1.43E-10	4.61E-10
MFN2	5.744455689	5.743919755	0	0.833369173	0.84806473
RBMS2	1.769638116	1.357076086	0.383	0.001118918	0.001581071
RPL9	7.79822088	6.920522115	0.172	1.19E-09	3.35E-09
RXRB	4.846783935	3.751494137	0.37	5.81E-16	1.45E-14
ABHD5	3.188708347	3.057753216	0.061	0.251642177	0.277664779
CREG1	7.691665991	7.264507266	0.082	0.000798717	0.001144003
GCNT2	2.095319818	2.253092533	-0.105	0.228737753	0.253873089
POLR2I	5.426298895	4.813636227	0.173	3.81E-09	1.00E-08
SNRNP35	3.433824956	2.75227418	0.319	5.41E-11	1.89E-10
LIMD2	2.694803537	2.313006774	0.22	0.186510391	0.209082145
DCAF7	4.458473649	3.673226515	0.28	1.39E-08	3.38E-08
RHOC	6.533058542	5.340214334	0.291	7.89E-13	4.34E-12
CDS2	3.596564332	2.936102114	0.293	1.49E-08	3.60E-08
LRRC32	3.709222896	3.178648988	0.223	0.006980741	0.009147896
DCP2	2.615163383	1.893276845	0.466	1.85E-10	5.87E-10
CALHM2	2.335502129	1.689549428	0.467	7.04E-06	1.24E-05
UQCRC1	7.703315494	7.270560079	0.083	2.15E-06	4.02E-06
EIF2AK2	3.148397347	2.703453722	0.22	0.001200568	0.001692749
PRICKLE3	2.156582676	1.577752695	0.451	8.49E-10	2.43E-09
ENDOV	2.244374778	1.832670094	0.292	7.33E-06	1.29E-05
INTS4	2.665093918	1.799056447	0.567	2.52E-14	2.38E-13
SNORD60	1.704095219	0.472415118	1.851	1.30E-09	3.62E-09
MINDY1	4.242325627	3.27194249	0.375	7.62E-10	2.20E-09
XDH	4.161169694	5.311725774	-0.352	1.50E-05	2.55E-05
INKA1	2.073465379	0.85915842	1.271	9.28E-16	1.97E-14
ZDHHC20	3.471269447	3.135437789	0.147	0.010370293	0.013364609
ANKRD42	1.44839658	1.228527633	0.238	0.003964763	0.005308809
SLC43A2	2.216714943	1.451939486	0.61	6.30E-07	1.24E-06
C9orf78	4.703643785	4.584952922	0.037	0.069346004	0.081812177
SMARCD1	4.073302324	2.91594835	0.482	3.55E-15	5.15E-14
ABCC1	2.091314562	1.292641624	0.694	6.89E-05	0.000110042
STAT1	6.108746362	5.465654763	0.16	0.002080779	0.002863196
AHSG	10.94252791	11.88121977	-0.119	0.007867852	0.010257916
IL18BP	2.704975169	1.980968941	0.449	1.26E-05	2.17E-05
PRX	1.53535467	0.722781576	1.087	7.79E-11	2.64E-10
COQ8B	3.606283712	3.020277179	0.256	3.56E-08	8.20E-08
ZC3H18	3.149179091	2.546318767	0.307	1.20E-08	2.94E-08
ZNF500	2.024153598	1.215221107	0.736	2.76E-15	4.23E-14
TSC2	3.822707591	2.809309109	0.444	7.08E-14	5.48E-13
METTL22	1.761965903	1.315785584	0.421	8.19E-10	2.35E-09
STRIP1	2.715565957	1.982480438	0.454	6.59E-10	1.92E-09
ZNF598	4.099293071	3.323658747	0.303	2.27E-10	7.10E-10
HSPA1L	1.340929982	0.879682983	0.608	1.44E-07	3.06E-07
RILP	4.547393182	4.454628802	0.03	0.475131053	0.504998782
ZNF532	1.450798502	0.708536143	1.034	1.56E-08	3.77E-08
ATP2A3	2.16310389	1.715208793	0.335	0.036533071	0.044409069
ECE2	2.725116449	1.99881598	0.447	6.31E-11	2.18E-10
HCFC2	2.442911391	2.125337712	0.201	0.002267981	0.003111734
ZNF700	2.63877538	1.885478861	0.485	2.00E-09	5.44E-09
CMTM3	3.37353054	2.516541418	0.423	1.36E-06	2.60E-06
ACAD8	3.228373369	3.039913498	0.087	0.011257326	0.014453212
KCNE3	2.100211364	1.299227834	0.693	3.41E-07	6.92E-07
NEK2	2.445126179	0.325108745	2.911	1.27E-16	5.89E-15
CTHRC1	2.344147476	0.435405831	2.429	4.09E-14	3.48E-13
PCBP1	7.566243897	7.133183748	0.085	2.15E-06	4.02E-06
TMEM260	2.383822602	1.791844179	0.412	2.00E-07	4.17E-07
TAF3	2.438032162	2.023664538	0.269	3.06E-05	5.06E-05
MANBA	2.684713829	2.257130479	0.25	9.07E-05	0.000143089
ALDH3A1	2.663321656	0.89095754	1.58	0.00352098	0.004743562
C9orf16	5.525548147	4.345098381	0.347	1.26E-14	1.36E-13
LRRC41	4.003224252	3.456044064	0.212	3.51E-07	7.13E-07
CASP4	3.576166193	3.370964713	0.085	0.089897182	0.104631773
POLR1D	4.40816106	3.653766643	0.271	1.83E-11	7.04E-11
RAN	5.99322738	4.981476432	0.267	1.27E-12	6.60E-12
SLC66A3	3.479472395	3.180065085	0.13	0.028236227	0.034739236
PPT2	3.166306076	2.403717603	0.398	5.59E-08	1.26E-07
PHGDH	4.257691849	5.755729608	-0.435	1.22E-07	2.61E-07
MINCR	2.789049367	1.38843953	1.006	9.85E-15	1.13E-13
EFHC1	1.356404325	0.676891648	1.003	5.88E-12	2.55E-11
CRIP3	2.681230278	1.085624752	1.304	9.85E-15	1.13E-13
PTS	3.790273887	3.825512269	-0.013	0.738784533	0.759483105
ABCF2	4.346332884	3.132174711	0.473	4.93E-16	1.31E-14
SLC39A10	1.996832746	0.956950735	1.061	1.53E-11	5.99E-11
RAC2	3.596375107	3.454755422	0.058	0.912250491	0.920563421
SRFBP1	2.503079071	1.915133621	0.386	4.21E-07	8.47E-07
CFL2	4.493897066	4.918117746	-0.13	0.001262222	0.001776825
TNFAIP3	3.985426626	3.298936059	0.273	0.001074597	0.001520892
ARMH1	1.193904612	1.133491219	0.075	0.793394909	0.811213627
PBK	2.492638988	0.470899383	2.404	5.16E-16	1.35E-14
ZFHX3	1.868254123	1.403739515	0.412	1.01E-05	1.75E-05
DACT1	1.129150203	1.282270701	-0.183	0.041694198	0.050408683
CIZ1	4.348141155	3.202563851	0.441	1.84E-14	1.84E-13
ECE1	5.183148193	5.226280553	-0.012	0.533573458	0.562639183
PGM3	3.720662118	3.43729071	0.114	0.023479116	0.029172676
NSMCE1	4.982323113	4.241049009	0.232	1.25E-12	6.49E-12
SLC30A7	3.242342877	2.846558032	0.188	0.00048188	0.000706581
SLC36A1	1.941599276	0.95027078	1.031	1.44E-12	7.38E-12
PRPF19	6.528216967	5.831642873	0.163	5.32E-12	2.33E-11
FMO5	6.497365379	6.754578818	-0.056	0.377217951	0.406555288
MARVELD3	2.324420274	1.811273785	0.36	0.00057141	0.000830429
C2orf76	2.87909062	1.991250885	0.532	4.08E-16	1.16E-14
CYP8B1	6.097101945	8.315336419	-0.448	5.16E-06	9.25E-06
ECM1	2.393552084	5.012244357	-1.066	3.87E-17	3.55E-15
TUBA1C	4.128609013	3.185776971	0.374	1.69E-07	3.55E-07
SCYL2	3.5544699	3.2087958	0.148	0.008070603	0.010508883
OARD1	3.538422596	2.893573522	0.29	1.07E-09	3.03E-09
LY86	2.538725561	2.585944229	-0.027	0.605398026	0.631818011
LARP4B	3.091752663	2.252109383	0.457	1.08E-12	5.72E-12
SPNS1	1.262908101	0.693094036	0.866	4.84E-08	1.10E-07
HLA-DRB6	4.113025026	3.915561798	0.071	0.502079831	0.53157365
BPGM	3.840425417	2.722015914	0.497	8.86E-16	1.93E-14
GPR89B	1.460202836	0.849976727	0.781	2.47E-13	1.59E-12
NRN1	1.931463459	1.86294949	0.052	0.55638986	0.584592201
TSSK6	1.92610139	0.762712501	1.336	4.38E-16	1.23E-14
RXRA	5.518495704	5.180468133	0.091	0.008002506	0.010423524
AKR1C1	6.571239805	5.955607677	0.142	0.000502946	0.000736066
MMP11	2.517193365	0.449995435	2.484	2.86E-16	9.42E-15
LSM14A	5.364983607	4.62889358	0.213	3.34E-11	1.22E-10
APEX2	4.367675226	3.418369441	0.354	1.12E-13	8.06E-13
TMEM214	5.657767687	4.940359123	0.196	1.63E-10	5.21E-10
HGH1	5.245872493	3.836189262	0.452	2.51E-15	3.95E-14
POMT1	3.74698184	3.168955678	0.242	2.70E-08	6.32E-08
NPNT	2.258973756	1.095341239	1.044	2.84E-05	4.71E-05
TMEM164	2.55385617	1.232430747	1.051	8.40E-13	4.58E-12
TP53INP1	5.972662917	5.560321804	0.103	0.032619007	0.039887866
CREB3L3	7.405072075	7.775031492	-0.07	0.197228792	0.220514491
ACAP1	1.493719932	1.163763311	0.36	0.029494407	0.036211072
SRXN1	1.820427546	0.881940681	1.046	8.25E-09	2.07E-08
ATP1B3	4.448864404	2.979538114	0.578	1.32E-10	4.30E-10
RBM4	2.04049758	1.339196376	0.608	1.27E-10	4.14E-10
ZC3H4	3.445787403	2.738056963	0.332	2.64E-10	8.16E-10
DENND2C	1.717984511	1.237201957	0.474	8.27E-06	1.45E-05
MOB1A	4.470054418	3.948689686	0.179	1.31E-05	2.25E-05
P3H3	1.46966328	1.213436233	0.276	0.47867779	0.508504658
RPS4X	9.133949311	8.322573379	0.134	7.70E-08	1.70E-07
TRAPPC1	6.653633104	5.840665921	0.188	8.40E-11	2.84E-10
FBLN7	2.452279854	1.452303379	0.756	5.70E-10	1.67E-09
EPB41L4B	3.849628211	4.771212975	-0.31	2.13E-07	4.42E-07
TNRC6B	1.990894685	1.587270821	0.327	9.85E-05	0.000154831
COPG2	3.562191265	2.504134473	0.508	2.56E-12	1.22E-11
SPTSSA	5.915618519	4.835738787	0.291	2.30E-09	6.22E-09
AGO4	2.505107723	2.161720137	0.213	0.00368604	0.004952865
SAAL1	2.980499777	1.999890552	0.576	1.21E-14	1.32E-13
SETD7	3.882512339	3.777807896	0.039	0.27108287	0.297779325
DRAIC	2.612957279	2.125482268	0.298	0.163761482	0.184793549
FPR3	2.608767075	2.846209928	-0.126	0.115751372	0.133010738
BCS1L	4.050826157	3.151321808	0.362	2.81E-14	2.58E-13
SLBP	5.269917253	4.154400718	0.343	1.80E-14	1.80E-13
WDR77	4.036867711	3.312487249	0.285	6.63E-12	2.83E-11
DHRS4L1	1.384333582	1.410243836	-0.027	0.378766377	0.408081015
RPA3	4.1257432	3.340962516	0.304	8.89E-11	2.99E-10
FKTN	2.062956377	1.383490725	0.576	4.58E-10	1.37E-09
KCTD18	2.675505308	2.249029648	0.251	3.14E-05	5.18E-05
CARHSP1	5.525786956	5.131785893	0.107	0.000815398	0.001166671
SALL1	4.231582444	4.534309348	-0.1	0.045570599	0.054814934
GTPBP2	4.101433249	2.770389927	0.566	4.48E-13	2.65E-12
XXYLT1	1.824604672	0.977328208	0.901	1.70E-12	8.51E-12
STRN4	4.121268386	3.042931306	0.438	6.34E-14	5.01E-13
KLF16	3.986429861	3.521640839	0.179	0.000502946	0.000736066
ARSL	5.911181851	5.51795175	0.099	0.730159367	0.751308071
RNASEH2B	2.122763396	1.430741912	0.569	4.73E-11	1.67E-10
TSPAN3	4.309805596	3.649170551	0.24	1.23E-05	2.12E-05
ADNP2	2.675557306	2.074265514	0.367	3.23E-06	5.91E-06
NLRP1	1.605255769	0.873985348	0.877	1.70E-08	4.07E-08
SLC9A7	2.040378425	1.805712891	0.176	0.119782933	0.137322497
CEP41	1.248778906	0.590230395	1.081	3.59E-14	3.13E-13
NMRAL2P	1.74284918	0.054401286	5.002	5.12E-14	4.21E-13
PARP16	3.363122418	2.950015715	0.189	2.87E-05	4.76E-05
ZCCHC8	2.500400532	2.033863165	0.298	5.52E-06	9.86E-06
PAWR	3.113144089	2.657029776	0.229	9.74E-05	0.000153092
SLC37A3	2.025126039	1.481498791	0.451	1.06E-07	2.28E-07
CRTAP	5.336916039	4.293595164	0.314	1.25E-11	5.01E-11
SIRT4	2.577115089	1.78748821	0.528	9.13E-10	2.60E-09
CH17-340M24.3	4.240896521	3.096091052	0.454	4.20E-13	2.51E-12
LRP1	5.932381417	5.888375227	0.011	0.513082051	0.542474159
THUMPD1	3.668983551	3.179790641	0.206	1.72E-05	2.93E-05
SUSD1	1.863653731	1.31794028	0.5	0.000220877	0.000335105
DDR2	1.336941405	1.305515351	0.034	0.371063364	0.400413561
FUT8	1.177703754	0.945392419	0.317	0.255211209	0.281299873
SLC25A5	8.850509563	8.16091357	0.117	5.48E-09	1.40E-08
PHF3	3.814729652	3.420476552	0.157	0.005568179	0.00736195
ADAM8	1.824874936	1.421339775	0.361	0.008780653	0.011391217
OSGEP	3.425310724	2.7674225	0.308	2.00E-13	1.32E-12
KLHL9	3.242184515	2.893425372	0.164	0.001539216	0.002149761
ENO1	8.694779609	7.939133488	0.131	2.44E-07	5.04E-07
DGKQ	3.355978818	2.183065396	0.62	1.07E-13	7.75E-13
LNPK	3.005119473	2.631647998	0.191	0.000615258	0.000890154
HMGCS2	9.803654221	10.61137232	-0.114	6.25E-05	0.000100342
KMT2E	3.074383944	2.48285717	0.308	6.56E-05	0.000105162
ASAP3	3.208044488	2.161805064	0.569	3.56E-09	9.37E-09
PDK1	1.669033214	1.158818223	0.526	3.69E-05	6.05E-05
ATP8B2	2.212794241	1.411559283	0.649	1.18E-05	2.04E-05
KLF4	2.417553118	3.140658553	-0.378	0.000123116	0.000191902
BRWD1-AS2	1.20300647	0.631904343	0.929	1.01E-08	2.50E-08
MOCOS	3.691316766	3.702811943	-0.004	0.978306363	0.98038006
CHMP1A	5.591114955	4.795793749	0.221	1.53E-11	5.99E-11
GANAB	7.552271235	7.011901117	0.107	1.31E-06	2.50E-06
PPP1R12A	2.360744231	1.816057754	0.378	6.58E-06	1.17E-05
MORC2	3.903648453	2.858554439	0.45	1.14E-13	8.21E-13
ARNTL	2.268038902	2.041915714	0.152	0.143169289	0.162616605
SRRM2	5.519740078	4.691654791	0.235	2.33E-08	5.49E-08
SENP1	2.143480944	1.393819745	0.621	4.14E-11	1.48E-10
RAD18	2.132540098	1.187784649	0.844	1.70E-15	3.04E-14
LGALS8	4.147252316	3.386808878	0.292	1.59E-07	3.35E-07
IFITM1	5.785413213	6.745630435	-0.222	0.000282449	0.000423502
IRF2BPL	3.745552778	3.999156158	-0.095	0.065906707	0.077949123
PC	6.334380322	6.880361508	-0.119	0.001042429	0.001477405
MRFAP1L1	5.831687375	5.157047135	0.177	3.09E-11	1.13E-10
DCAF13	3.252675094	2.031103837	0.679	2.46E-15	3.90E-14
FKBP10	3.230801061	2.387723833	0.436	0.000941524	0.001340268
NEMP1	2.549861816	1.779369884	0.519	1.44E-07	3.06E-07
BTF3L4	3.311660049	2.884580099	0.199	6.49E-05	0.000103954
SMAP1	2.389355834	1.7817932	0.423	4.54E-08	1.03E-07
PROC	8.052782187	8.393126343	-0.06	0.082561504	0.096560039
RRP9	4.882027767	3.652330863	0.419	2.02E-14	1.98E-13
CBX1	4.547479005	3.267447939	0.477	5.47E-15	7.18E-14
PLOD3	5.771079218	4.2214637	0.451	3.98E-16	1.13E-14
GALM	5.943434843	5.75795483	0.046	0.119103472	0.136569018
ILF3	4.913381763	3.551737265	0.468	4.81E-16	1.30E-14
PLAGL2	2.339431775	1.573901384	0.572	2.61E-08	6.13E-08
CAMKK2	4.149549857	3.564580773	0.219	4.21E-07	8.47E-07
INPP4A	1.61951563	1.083896491	0.579	5.78E-08	1.29E-07
DNAJC28	1.259832557	1.093910177	0.204	0.052124738	0.062338711
MT1L	3.552216212	5.969932406	-0.749	2.18E-11	8.25E-11
SMAD6	1.406575925	1.667681581	-0.246	0.008561992	0.011118107
CCDC51	3.887682098	3.156990891	0.3	7.79E-11	2.64E-10
RRAGD	3.670622645	2.479512002	0.566	1.37E-10	4.44E-10
MIGA2	3.010466045	2.248986806	0.421	5.54E-12	2.41E-11
FABP5	2.669093876	1.168219082	1.192	7.41E-13	4.11E-12
S100A6	6.614518825	5.583058707	0.245	0.000279333	0.000418982
TNNI1	1.333310297	0.927044836	0.524	0.020342959	0.025442605
TWF1	4.370455656	3.831614323	0.19	5.68E-07	1.13E-06
PCGF5	4.001915157	3.88959921	0.041	0.2811795	0.30820924
LINC02027	1.484613609	3.816372174	-1.362	8.64E-12	3.60E-11
IDNK	4.16001719	4.803970756	-0.208	1.84E-06	3.46E-06
PTPRM	2.976858048	2.294704519	0.375	3.47E-05	5.70E-05
EMD	5.924214941	4.941088016	0.262	3.39E-15	4.97E-14
MRPS16	6.094040648	5.357063277	0.186	4.11E-13	2.47E-12
RDH12	1.952295326	1.578724602	0.306	0.07956987	0.093274159
SMIM10L1	3.869019606	3.361740943	0.203	1.56E-08	3.77E-08
KATNA1	3.323422415	2.690999582	0.305	5.67E-09	1.45E-08
PPFIBP2	3.197659822	3.198110624	0	0.987439497	0.988645948
F11R	6.276405462	5.369584701	0.225	1.44E-07	3.06E-07
TJP2	4.302006792	4.684182511	-0.123	0.007349304	0.009605278
ABCG2	3.200152186	3.887876052	-0.281	0.000508346	0.000743525
NPR3	1.250083466	1.365632588	-0.128	0.092086829	0.107038421
SLC7A1	1.541950322	0.863705024	0.836	0.002100856	0.002890175
DLGAP5	1.917586698	0.251563489	2.93	2.66E-16	9.01E-15
NUP210	4.042355862	2.829063763	0.515	2.22E-12	1.08E-11
TYSND1	3.80134781	2.784669002	0.449	3.22E-11	1.17E-10
MOB3A	3.630427661	2.698519784	0.428	1.50E-11	5.88E-11
MTX3	2.28704074	1.521895675	0.588	6.81E-11	2.34E-10
SHROOM2	2.031485085	1.832103236	0.149	0.063013804	0.074714544
IFITM2	7.876173731	8.019393423	-0.026	0.496626481	0.52629819
TRIQK	3.657878931	3.201033938	0.192	0.000120276	0.000187571
LOC100505985	2.989217129	3.188693672	-0.093	0.605208526	0.631781164
SIRT1	2.993196057	3.196552339	-0.095	0.128175243	0.146424729
FUT4	1.457451575	1.146026874	0.347	0.29679765	0.324576221
RCC1	4.018145926	3.014825681	0.414	1.05E-11	4.28E-11
RNF125	2.053938997	3.172137189	-0.627	2.42E-09	6.53E-09
ZKSCAN3	2.16702031	0.980970508	1.143	3.01E-14	2.72E-13
PLEKHO2	3.711413237	3.325371761	0.158	0.031022957	0.03798906
ATP6V0D1	4.665198998	3.924727409	0.249	1.23E-10	4.00E-10
PON3	6.055643145	7.11716906	-0.233	6.36E-08	1.42E-07
LANCL2	3.447151574	2.799697709	0.3	4.93E-10	1.46E-09
SEPTIN6	4.318398049	3.420734624	0.336	8.47E-08	1.85E-07
LPIN2	5.796115941	6.262305201	-0.112	0.012211101	0.015633668
LPAR2	1.646365285	1.051342528	0.647	0.004663106	0.006204688
PTPN18	4.327974725	3.647918322	0.247	5.19E-13	3.02E-12
TEFM	2.12237415	1.545731867	0.457	8.96E-10	2.56E-09
PPFIA3	1.956423546	1.163897617	0.749	9.32E-12	3.85E-11
ESYT1	5.916812549	5.175106599	0.193	1.37E-08	3.32E-08
PIK3R3	2.328485495	1.348869081	0.788	1.24E-13	8.86E-13
TCF7L1	3.40444263	2.782589519	0.291	0.000471658	0.000691758
FHIT	2.559647976	1.516020702	0.756	4.77E-15	6.47E-14
VCAM1	3.199189437	2.927923064	0.128	0.579671886	0.606772275
RAB3GAP2	3.031109968	2.210277245	0.456	4.26E-10	1.28E-09
SVIL-AS1	2.531088661	1.813009645	0.481	3.32E-09	8.78E-09
TMEM273	1.975509118	1.457104436	0.439	0.004963499	0.006587986
TCTA	5.45712083	4.759113922	0.197	1.62E-08	3.89E-08
GLYAT	4.745195876	7.110496857	-0.583	1.03E-09	2.93E-09
CTSC	3.754145455	2.918249566	0.363	3.38E-05	5.56E-05
MTIF2	4.867364956	4.117772583	0.241	2.13E-12	1.04E-11
ATMIN	3.657564537	3.41941474	0.097	0.007349304	0.009605278
TEPSIN	2.709263218	1.553096417	0.803	2.05E-17	3.38E-15
KRBA1	1.366911223	0.663564344	1.043	3.32E-06	6.07E-06
SMOC1	5.436375386	5.730596658	-0.076	0.069786097	0.082307687
MBTPS1	4.080380045	3.696536145	0.143	0.000340678	0.00050673
DDT	7.19196536	7.436154518	-0.048	0.083578746	0.097703276
SMG6	1.499857887	1.314399516	0.19	0.108637975	0.125234736
CUL1	5.568818761	5.021616442	0.149	1.16E-07	2.49E-07
TRNT1	2.470089262	1.822740233	0.438	1.36E-11	5.38E-11
SPCS1	5.771876612	4.891407736	0.239	8.41E-15	9.96E-14
NKTR	2.278795605	1.443781116	0.658	6.96E-09	1.76E-08
SIRT2	4.392911021	3.863164272	0.185	9.60E-09	2.39E-08
TOR1A	4.599837764	4.436930696	0.052	0.033801648	0.041251972
KIN	2.494380363	2.100801353	0.248	9.97E-05	0.00015659
VDR	1.384537467	0.71867933	0.946	0.000170123	0.000261524
ADGRL2	3.487699109	3.917938127	-0.168	0.014450104	0.018349244
SMIM4	3.765599301	2.699838112	0.48	4.97E-13	2.91E-12
GORASP2	5.274029915	4.412990159	0.257	1.17E-12	6.16E-12
PHC2	5.636911695	5.340119729	0.078	0.01433579	0.018211609
RELB	4.19330549	2.941600804	0.511	1.22E-08	2.98E-08
RACGAP1	2.880477855	0.966336849	1.576	3.69E-17	3.54E-15
NAT14	2.759749924	1.589858562	0.796	1.67E-12	8.36E-12
F2RL3	1.727232646	0.357313242	2.273	1.01E-12	5.41E-12
ATG2B	2.484891801	2.347198038	0.082	0.229846495	0.255011564
GPCPD1	2.610195978	2.23982103	0.221	0.002141544	0.002944173
ITIH2	10.47117691	10.24409571	0.032	0.060226676	0.071568668
COTL1	3.622650251	3.744671533	-0.048	0.300791156	0.32862189
OPA3	2.996079843	2.197399791	0.447	3.94E-13	2.38E-12
MIDN	4.887199329	4.597450152	0.088	0.048755271	0.058451165
TTK	1.537216803	0.182770998	3.072	3.22E-16	1.01E-14
RPL14	6.846691237	5.864562282	0.223	2.37E-13	1.54E-12
LRPAP1	5.344031117	4.597488132	0.217	2.55E-11	9.48E-11
CHMP6	5.06883992	4.229020018	0.261	1.83E-13	1.22E-12
ZNF616	2.019749104	1.329883345	0.603	1.90E-11	7.29E-11
ZKSCAN8	2.566134601	1.78036739	0.527	1.32E-08	3.23E-08
LINC01963	1.471450865	0.758967802	0.955	9.13E-10	2.60E-09
ACVR2B	1.230946475	1.008948187	0.287	0.038635756	0.046872357
BCL2L2	3.460639169	2.760099335	0.326	2.21E-08	5.24E-08
UBE2D4	3.517155237	3.107096206	0.179	9.16E-08	2.00E-07
CD200	1.809342067	0.510287868	1.826	2.69E-15	4.15E-14
TTC1	5.748852131	4.795286239	0.262	5.04E-16	1.33E-14
MMP15	5.794164408	5.324912715	0.122	0.000466624	0.000684701
QKI	3.166568586	3.114345653	0.024	0.583596214	0.610516142
KIF21B	1.376228349	0.541176728	1.347	7.00E-08	1.55E-07
CISH	3.91555611	4.380189319	-0.162	0.016391598	0.020705531
RTP3	5.017670823	5.338689435	-0.089	0.715149277	0.737158547
UBE4A	3.297134199	3.088056087	0.095	0.143952906	0.163446252
VASP	5.237913656	4.442931684	0.237	9.76E-08	2.12E-07
PRKX	1.603078562	1.232849931	0.379	0.310247972	0.33838226
BSCL2	1.826449758	1.395143014	0.389	8.75E-05	0.000138313
NPW	2.969613357	3.379816962	-0.187	0.071569457	0.084330116
AMBRA1	3.274142609	2.49911625	0.39	4.03E-10	1.21E-09
PRCC	5.392178553	3.932953198	0.455	6.77E-17	4.53E-15
EXOC2	3.731766619	3.019784961	0.305	5.11E-09	1.32E-08
MAT1A	8.770109636	10.15366803	-0.211	9.70E-12	3.99E-11
CADPS2	3.100386182	2.463421055	0.332	9.20E-06	1.60E-05
CCDC124	6.278253948	5.148716097	0.286	1.91E-16	7.44E-15
RAB11FIP1	1.914450863	1.506673868	0.346	0.153614558	0.173886191
TAF1A-AS1	2.142652276	1.463523886	0.55	4.25E-08	9.73E-08
IGFBP2	6.951666671	7.302854425	-0.071	0.509400874	0.538860202
CTDSPL	3.922075894	3.255062705	0.269	3.61E-06	6.58E-06
MEAF6	4.939855254	4.278562328	0.207	2.73E-06	5.05E-06
DNAJB5	1.731783758	1.051677608	0.72	9.13E-12	3.77E-11
PCBP1-AS1	1.244941956	0.907824904	0.456	7.00E-08	1.55E-07
SNRPN	4.696072918	4.286261713	0.132	0.026827056	0.03310825
USHBP1	1.365063682	0.762277251	0.841	5.21E-11	1.83E-10
PROCR	3.040744039	2.842539585	0.097	0.554470464	0.582675125
RASSF7	5.551453545	4.447301734	0.32	5.31E-11	1.86E-10
TNFSF12	3.953575853	3.795627432	0.059	0.095451416	0.110771224
ZCCHC7	3.093028951	2.297817318	0.429	3.33E-13	2.05E-12
GYPC	3.413161723	2.942585006	0.214	0.001697784	0.0023613
GARS1	5.680591896	4.616326296	0.299	4.29E-13	2.56E-12
RUNDC1	2.622954196	1.867837728	0.49	1.16E-11	4.66E-11
HIPK1	3.298168703	2.86539161	0.203	0.000662219	0.000955063
ZNF268	1.816008586	1.640428505	0.147	0.06803938	0.080324631
MED26	1.938616112	1.356184918	0.515	2.09E-12	1.02E-11
RTL10	2.573525474	1.358760677	0.921	1.12E-15	2.24E-14
RAB33B	2.518338616	2.734959698	-0.119	0.040559122	0.049099146
CC2D1B	3.576963795	2.657271391	0.429	1.91E-15	3.25E-14
DYNLL2	5.376026348	5.080610992	0.082	0.00212111	0.002917387
LOC108783654	2.379130353	1.780240947	0.418	5.21E-10	1.54E-09
RPAP1	3.354465529	2.387826235	0.49	1.61E-13	1.10E-12
ZC3HC1	3.979945681	3.154989773	0.335	5.10E-14	4.19E-13
TRMT112	7.282685209	6.234432079	0.224	4.88E-15	6.61E-14
FOXA3	5.521808284	5.780040551	-0.066	0.455884143	0.485970678
SP110	1.432329282	1.242269273	0.205	0.023130518	0.028765715
COMMD4	4.832140651	3.509340558	0.461	2.31E-17	3.38E-15
CNTFR	1.843070596	3.023938189	-0.714	2.43E-05	4.07E-05
KCMF1	3.928282836	3.142050535	0.322	4.88E-15	6.61E-14
DDX56	5.380911793	4.511918973	0.254	3.59E-14	3.13E-13
MPC1	6.70208605	7.728972068	-0.206	5.50E-10	1.62E-09
PPCDC	2.717613105	1.644344682	0.725	1.04E-15	2.14E-14
FAM120C	1.663632549	1.250383102	0.412	3.22E-05	5.30E-05
SLC48A1	3.749681618	2.917366381	0.362	6.63E-12	2.83E-11
IQGAP1	2.965976407	2.670888081	0.151	0.268598016	0.295234447
PCOLCE	4.69379039	5.084029732	-0.115	0.154441434	0.174741725
PCK1	6.854158626	9.428679912	-0.46	6.68E-11	2.30E-10
POLR2E	6.347545338	5.861296262	0.115	7.70E-08	1.70E-07
GNPDA1	3.960721061	2.84674149	0.476	8.58E-13	4.66E-12
ZNF821	1.173910004	0.634643446	0.887	6.84E-10	1.98E-09
IQSEC1	5.089917012	4.023499958	0.339	5.96E-11	2.07E-10
THPO	4.290407862	4.203546263	0.03	0.077624853	0.091133208
RNU4-2	1.59553073	1.751977702	-0.135	0.228101407	0.253235414
RPL32	8.486429363	7.576783615	0.164	9.60E-11	3.20E-10
F10	7.588622207	7.364316484	0.043	0.023832263	0.029578573
BNIP2	3.45485487	3.480382518	-0.011	0.864766647	0.876749556
ATP9B	1.716672154	1.341508794	0.356	1.99E-05	3.35E-05
TYMP	5.867774336	5.085090834	0.207	0.000211134	0.000320839
KIFAP3	3.811038548	2.889063947	0.4	3.70E-13	2.25E-12
SNAPC3	2.659323372	2.161432066	0.299	1.38E-07	2.93E-07
MMRN2	3.479762562	2.729563197	0.35	2.09E-07	4.35E-07
ITPR1	1.557745074	1.149665174	0.438	0.003456902	0.004664351
TMBIM6	9.066053238	9.208993495	-0.023	0.080062265	0.09380663
NQO2	4.062628598	3.568061721	0.187	0.000471658	0.000691758
BTD	5.186068535	5.103548117	0.023	0.775794705	0.794738605
PML	2.958166921	2.159108822	0.454	4.34E-10	1.30E-09
DPP3	4.572995814	3.686815974	0.311	2.75E-11	1.02E-10
ABCB4	4.915779586	5.361036281	-0.125	0.225434392	0.250410225
TRMT5	2.63051869	2.097644635	0.327	1.76E-08	4.20E-08
GRINA	8.62089357	7.629829446	0.176	1.14E-11	4.59E-11
ASF1A	3.856291754	3.133133334	0.3	2.18E-08	5.16E-08
CD248	3.413106663	2.041458289	0.741	4.43E-12	1.98E-11
GCLC	4.764982538	4.794414454	-0.009	0.817766279	0.833843476
ENHO	3.977986866	3.664930566	0.118	0.405684638	0.435555557
SPAAR	1.154933095	0.87943484	0.393	0.002246444	0.003083217
MAP4K5	2.493125852	2.034747238	0.293	0.000112124	0.00017528
SNX7	3.618975658	3.206140326	0.175	0.000437453	0.000643973
P2RX4	3.034388437	2.146643783	0.499	2.00E-08	4.77E-08
FAM83H	5.26861638	3.488462765	0.595	5.99E-15	7.69E-14
TNPO1	3.612743802	3.062158079	0.239	5.67E-06	1.01E-05
SLC35F6	5.422709528	4.308229926	0.332	2.08E-13	1.37E-12
FIBIN	1.492905615	1.275067434	0.228	0.953208393	0.957649275
RAP1GAP	3.821576895	3.280727417	0.22	0.053526011	0.063952345
AKAP17A	4.298039413	3.327991435	0.369	3.85E-12	1.74E-11
YIF1A	6.83927858	6.230478905	0.135	5.21E-10	1.54E-09
RNF170	3.214025346	2.810563859	0.194	0.004418834	0.005888585
LZTFL1	1.866915065	2.02586537	-0.118	0.12115096	0.138774355
FAM174C	5.891034288	5.174726786	0.187	7.08E-09	1.79E-08
EHMT1	2.646526611	2.196422448	0.269	1.52E-05	2.58E-05
IQCE	2.240321382	1.091896936	1.037	2.82E-15	4.31E-14
ERCC8	1.670522967	1.137352209	0.555	4.38E-11	1.56E-10
FBP1	7.986454115	9.826807675	-0.299	1.16E-11	4.66E-11
ASB16-AS1	2.802505521	1.551621753	0.853	3.98E-16	1.13E-14
ZZZ3	2.894617902	2.401037591	0.27	1.38E-05	2.36E-05
TNFRSF14	4.42299042	3.710227737	0.254	2.99E-09	7.97E-09
C1orf56	3.82426836	2.889083781	0.405	1.09E-11	4.44E-11
LOC101927809	3.001053128	2.539681969	0.241	0.001835311	0.002542792
NRROS	1.940946596	1.765806223	0.136	0.397651268	0.427341264
ATP2B4	3.755029993	2.959872062	0.343	9.45E-06	1.64E-05
ADAT1	2.798244948	2.244483546	0.318	1.64E-06	3.11E-06
BRMS1L	1.960682433	1.795780078	0.127	0.040279482	0.048779842
RAB3GAP1	3.692835926	3.167504964	0.221	1.92E-06	3.61E-06
CCL28	1.516408899	0.94134641	0.688	0.007040991	0.009224884
FAM216A	2.300506077	1.625579208	0.501	2.48E-08	5.84E-08
KPNA6	3.889318711	3.488178002	0.157	0.000211134	0.000320839
ALG5	5.270986706	4.729702309	0.156	1.04E-08	2.58E-08
MOCS2	4.515191909	4.018125575	0.168	2.16E-07	4.48E-07
CSNK1G1	1.831931218	1.093179801	0.745	6.12E-12	2.64E-11
TTC37	3.942680918	3.220941186	0.292	1.09E-07	2.35E-07
EP400P1	1.444205514	1.011335488	0.514	1.64E-06	3.11E-06
ZNF75A	2.077005797	1.30714961	0.668	2.46E-12	1.18E-11
LOC105375624	2.715288461	2.215874683	0.293	0.001782582	0.002474198
CYBRD1	3.152738863	3.500979575	-0.151	0.069346004	0.081812177
TACO1	5.775807252	5.410124954	0.094	1.72E-05	2.93E-05
CDC37	6.667450306	5.535051318	0.269	8.84E-17	4.83E-15
FRS3	2.212684067	1.250720759	0.823	5.11E-15	6.87E-14
PIGZ	2.097292582	1.155315036	0.86	2.46E-12	1.18E-11
FAM162B	1.366404913	0.554192152	1.302	2.92E-11	1.08E-10
C15orf65	1.327470468	0.816087296	0.702	1.94E-07	4.06E-07
KATNAL1	1.617774728	1.47121702	0.137	0.317121751	0.345572745
N4BP2L1	3.348521815	4.112580575	-0.297	1.54E-07	3.25E-07
LINC00886	1.594315907	1.024240065	0.638	0.001765317	0.002450511
VPS13C	2.197135386	1.896370562	0.212	0.023832263	0.029578573
PDE6D	3.521875818	2.608479966	0.433	1.01E-14	1.15E-13
KCTD14	1.878046611	1.947356658	-0.052	0.944092186	0.949344008
PRRT3-AS1	1.846508033	0.981199499	0.912	4.82E-06	8.67E-06
ATP11B	2.919445669	2.632129243	0.149	0.041694198	0.050408683
EML4	4.813271907	4.138729129	0.218	6.07E-06	1.08E-05
RHBDF1	2.655006588	1.602887059	0.728	5.31E-11	1.86E-10
EFNB1	4.096905426	3.53803737	0.212	0.000197274	0.000300669
RNF135	2.16198682	2.275579522	-0.074	0.151970911	0.172073179
ALS2CL	2.906907485	1.606233988	0.856	2.55E-11	9.48E-11
CTBS	3.155997005	3.573285203	-0.179	0.00024989	0.000376982
H19	5.324554006	6.906392564	-0.375	7.58E-05	0.000120529
INPP5B	1.934335249	1.953345635	-0.014	0.797811839	0.815390632
KCTD15	1.976099949	1.478102268	0.419	0.022278624	0.027754013
TSACC	1.74236381	0.657890891	1.405	7.34E-15	8.99E-14
ABITRAM	3.316903574	2.717784604	0.287	6.39E-07	1.26E-06
KLC1	1.530862278	0.955495142	0.68	2.36E-12	1.14E-11
ADH4	7.724358587	10.75926282	-0.478	1.14E-11	4.59E-11
IFIT5	3.534203736	3.342802866	0.08	0.104294378	0.120510105
EXD2	2.428651826	2.062415096	0.236	0.00138062	0.001935514
COASY	5.732887944	4.925068842	0.219	1.60E-12	8.07E-12
RPS6KA2	2.2978929	2.041463203	0.171	0.069786097	0.082307687
CYP7B1	2.957161254	3.247385213	-0.135	0.137017709	0.156004231
IFT52	3.47774247	2.264966107	0.619	1.74E-15	3.08E-14
NRBP2	5.444252729	4.293039088	0.343	1.32E-08	3.23E-08
NPIPB15	2.138258506	1.427609999	0.583	0.000336963	0.000501265
SMARCA5	3.791808852	3.410278411	0.153	0.005471022	0.007238166
FBXO33	2.760877981	2.568256571	0.104	0.036277221	0.04412861
DNALI1	2.574361133	3.097401043	-0.267	0.05423836	0.064746812
IPMK	2.016791193	1.84432426	0.129	0.183663295	0.206153705
RRN3	4.289681724	4.229224842	0.02	0.294155103	0.321800866
UGGT1	4.354158692	3.334126677	0.385	1.09E-11	4.44E-11
ASB1	2.48486151	1.823708093	0.446	2.00E-07	4.17E-07
GTF2E1	2.835401207	1.866030725	0.604	3.92E-14	3.36E-13
POLR2H	4.859682732	3.862603303	0.331	1.39E-13	9.74E-13
TBC1D9	3.34321254	3.035994146	0.139	0.052124738	0.062338711
SSX2IP	2.625958857	1.808676417	0.538	3.56E-06	6.49E-06
CMTM4	2.038494566	0.995994374	1.033	7.08E-11	2.42E-10
TMEM9B-AS1	1.609200183	1.194252213	0.43	0.001765317	0.002450511
HSPA5	9.08089525	8.096572488	0.166	1.23E-10	4.00E-10
ASAH2B	1.782186297	1.688474161	0.078	0.418737843	0.448590341
IFT140	1.634771564	1.046803925	0.643	1.37E-08	3.32E-08
CDC25B	4.572739926	3.301292831	0.47	2.35E-11	8.85E-11
RER1	5.512487896	5.06664739	0.122	1.08E-06	2.09E-06
MPZ	2.731431613	1.145765037	1.253	1.07E-07	2.32E-07
CNPY4	2.876589702	1.998607256	0.525	1.11E-11	4.51E-11
MON1A	2.917126993	2.268283012	0.363	4.14E-11	1.48E-10
CIAO3	3.150396359	2.393882057	0.396	4.18E-14	3.55E-13
TMEM41A	3.031933883	2.486777898	0.286	2.07E-08	4.92E-08
MLPH	2.877963116	2.732836296	0.075	0.255211209	0.281299873
RBM24	1.830751601	0.510911246	1.841	1.79E-10	5.68E-10
GNAO1	1.286928405	2.787244177	-1.115	6.48E-10	1.89E-09
ZFYVE28	1.300760601	1.1952398	0.122	0.693896577	0.716513502
ZNF785	1.745777334	0.884578918	0.981	9.28E-16	1.97E-14
CIRBP	5.793015296	4.908008766	0.239	1.47E-11	5.77E-11
CEP170B	3.618605603	2.731608905	0.406	2.04E-08	4.85E-08
USP2	2.390319527	2.415523348	-0.015	0.749611527	0.769776515
ZNF69	2.135056878	1.798141245	0.248	0.014109551	0.017944605
ERV3-1	1.314461142	0.670320443	0.972	1.12E-07	2.42E-07
TEAD4	2.39096577	1.515237866	0.658	1.02E-06	1.98E-06
ADGRL1	1.528421771	0.645222694	1.244	1.20E-07	2.57E-07
CDR2L	1.939686751	1.379195275	0.492	0.001853204	0.002565268
SMYD4	1.84922324	1.39976126	0.402	6.49E-06	1.15E-05
EIF3D	6.370881149	5.304420773	0.264	2.17E-13	1.42E-12
TRRAP	3.056446015	2.367954309	0.368	2.59E-07	5.34E-07
ZNF684	2.587950037	2.626548745	-0.021	0.552554312	0.580909819
BORCS5	2.133378874	1.514251261	0.495	1.41E-11	5.57E-11
HIGD1A	6.676395687	6.733480544	-0.012	0.760488086	0.779903183
FOXRED1	4.387403251	4.186693151	0.068	0.02419001	0.030004399
TMCO6	3.990283212	3.286098668	0.28	1.13E-06	2.17E-06
SKP1	5.113388583	4.277646771	0.257	4.87E-13	2.85E-12
CEP70	3.338023754	2.766626852	0.271	3.81E-06	6.94E-06
CXCL9	3.686788707	2.955376465	0.319	0.041407937	0.050082295
DPY19L1	3.462794681	3.23714385	0.097	0.086166297	0.100517807
HLA-F	5.433134499	4.270688794	0.347	8.21E-07	1.60E-06
NEK8	2.23756926	1.404992864	0.671	2.31E-12	1.12E-11
LGALS2	2.54790478	2.106932155	0.274	0.274839604	0.301663399
CWC25	3.384961292	2.93754293	0.205	2.09E-06	3.91E-06
CARS1	3.354626966	2.932523497	0.194	0.000270175	0.000406089
ZNF148	2.883623542	2.431600834	0.246	0.000168187	0.000258775
PLK2	3.870124635	3.869189259	0	0.728009087	0.749220337
GON4L	2.449358659	1.465146664	0.741	3.62E-13	2.21E-12
TPPP3	2.313520617	1.902630345	0.282	0.014565222	0.018489694
LONP1	5.97486174	5.403647407	0.145	3.88E-09	1.02E-08
AKR1B10	7.291717913	3.224957781	1.177	2.88E-08	6.71E-08
MYO5B	3.119502861	2.705274378	0.206	0.00368604	0.004952865
SMG8	2.969943904	2.36777657	0.327	1.23E-06	2.36E-06
PET117	3.35091121	2.509295126	0.417	3.77E-12	1.72E-11
SLC27A3	4.807253004	3.987402641	0.27	1.31E-05	2.25E-05
TEF	4.276968803	3.198912392	0.419	6.26E-08	1.40E-07
DESI1	5.24277761	4.870658288	0.106	8.44E-05	0.00013367
RBSN	2.870424598	2.275100536	0.335	3.44E-08	7.95E-08
PXYLP1	1.741196519	1.012639466	0.782	1.05E-06	2.03E-06
LEAP2	6.265037159	7.210813394	-0.203	5.47E-05	8.81E-05
ODF2	3.165288493	2.65597024	0.253	7.06E-05	0.000112562
PXDN	2.41450474	2.476009606	-0.036	0.354462035	0.38381319
NFKBIE	4.131155215	3.132284661	0.399	1.85E-07	3.88E-07
SENP6	3.043086669	2.674256242	0.186	0.000849733	0.001214102
MACROD1	4.672447279	4.981074122	-0.092	0.155271687	0.175616449
TSPAN8	5.258629088	3.587120437	0.552	6.95E-06	1.23E-05
USP30	3.577154796	2.965804047	0.27	4.15E-07	8.35E-07
APMAP	8.102222526	8.003478003	0.018	0.13551214	0.154418765
CTNNAL1	4.095479135	3.617359791	0.179	0.017718247	0.022303399
OXLD1	4.769528365	3.414116796	0.482	3.51E-17	3.54E-15
TSEN2	1.834167559	1.103219367	0.733	2.37E-13	1.54E-12
SCAMP3	6.628729079	4.875450058	0.443	3.51E-17	3.54E-15
AMZ2P1	1.958878624	1.298028922	0.594	2.74E-10	8.44E-10
ANKRD6	1.504475356	1.146444304	0.392	0.001585292	0.00221135
GNAI1	3.951593414	3.287940286	0.265	7.32E-05	0.000116496
IRGQ	2.742258981	1.553868974	0.819	7.29E-17	4.66E-15
ARL2	4.307997	2.995175782	0.524	5.56E-14	4.50E-13
TTC33	3.13750217	2.823681526	0.152	0.00827802	0.010763003
ADAP2	2.291938626	2.383341134	-0.056	0.375673434	0.405068233
STIM1	4.993743615	4.184417967	0.255	2.84E-09	7.58E-09
PAXIP1-AS1	3.198085243	2.512700898	0.348	7.70E-08	1.70E-07
IFI16	3.262888346	3.138407709	0.056	0.693896577	0.716513502
PPIF	6.698714353	6.798187812	-0.021	0.560238344	0.588334022
BRD1	3.171085217	2.737107221	0.212	0.000172079	0.000264169
EIF4A1	1.177243382	0.82745863	0.509	0.001063774	0.001506094
DOCK9	2.154024018	1.657570576	0.378	7.58E-05	0.000120529
ARHGAP31	1.645228006	1.381875851	0.252	0.055321704	0.065995185
ARHGEF25	1.53055811	1.093027282	0.486	0.00813922	0.010593741
DIS3	2.688307998	2.451142004	0.133	0.013557685	0.017273121
UAP1L1	1.621625299	0.963214036	0.752	0.003240802	0.004381909
GTF3C2	3.616931198	2.684571089	0.43	8.99E-14	6.72E-13
URI1	4.350516529	3.793480183	0.198	4.69E-08	1.06E-07
UBALD1	4.164762014	4.373567889	-0.071	0.076666966	0.090077456
PMS2P3	1.647857448	0.650907034	1.34	1.12E-15	2.24E-14
USP12	3.617687023	3.682725635	-0.026	0.736625258	0.757453377
OS9	7.326686417	6.884168265	0.09	1.77E-07	3.71E-07
RPUSD3	3.722500461	2.92628537	0.347	2.00E-13	1.32E-12
RNF214	2.473680679	1.747301571	0.502	4.03E-10	1.21E-09
HDAC2	2.749453896	2.112048865	0.381	3.33E-08	7.72E-08
AAMDC	4.553578448	4.012422329	0.183	2.15E-05	3.61E-05
ALKBH8	1.822147706	1.575485395	0.21	0.003240802	0.004381909
ZNF213	1.774999414	0.890662255	0.995	8.79E-14	6.60E-13
SRRD	2.873186362	2.251170875	0.352	4.85E-09	1.25E-08
CLSTN1	4.361326825	3.395242614	0.361	2.44E-07	5.04E-07
EHBP1L1	3.529811461	2.610066956	0.436	1.31E-09	3.64E-09
PCDH12	2.694459665	1.774242578	0.603	7.94E-11	2.69E-10
PLSCR4	3.281552692	4.559049298	-0.474	1.60E-10	5.12E-10
ERBB3	5.834810239	4.538012172	0.363	2.63E-13	1.68E-12
RGL1	2.682569626	2.872116798	-0.098	0.112473885	0.12945028
RARB	1.297533344	1.57429512	-0.279	0.001479699	0.002069692
BLVRB	7.77176967	7.405004475	0.07	0.006744343	0.008856994
UNC119B	2.817126603	1.502173016	0.907	1.44E-11	5.68E-11
SATB1	1.438462035	1.773673933	-0.302	0.00542302	0.007179296
SIK1B	2.791772859	3.250378767	-0.219	0.027624316	0.034037936
IRF8	2.836689656	3.713990798	-0.389	7.41E-07	1.45E-06
PRKDC	3.9075768	2.786165812	0.488	1.69E-11	6.55E-11
KDM3A	2.512929586	1.844431288	0.446	1.22E-07	2.61E-07
PEMT	6.132416542	7.075252886	-0.206	2.70E-08	6.32E-08
SCARNA13	1.410175646	0.945470612	0.577	9.97E-05	0.00015659
ANGEL1	3.055183458	2.384812729	0.357	1.05E-05	1.82E-05
SUSD3	3.849474485	3.965027366	-0.043	0.721569375	0.743152975
PI4KA	3.583548195	2.998996373	0.257	7.53E-06	1.32E-05
PICALM	5.54015693	5.243482199	0.079	0.004704987	0.006257704
EIF4H	6.748133293	6.355818266	0.086	3.10E-05	5.12E-05
SCRN1	1.751418416	1.354065395	0.371	0.314360345	0.342685116
SNRPE	6.412914679	4.742332275	0.435	8.63E-17	4.82E-15
ST6GALNAC6	4.449278925	4.550703227	-0.033	0.585563009	0.61246941
FABP4	3.348847866	1.488581455	1.17	3.81E-09	1.00E-08
C2CD2	2.323875521	1.824963173	0.349	7.23E-05	0.00011518
SUMO2	6.00297104	5.060246077	0.246	1.87E-13	1.25E-12
DDX3Y	2.30723654	1.826770489	0.337	0.061661669	0.073217276
ARHGAP33	1.749199908	0.643132076	1.444	7.17E-16	1.67E-14
MAFG-DT	1.652365115	0.317009461	2.382	1.82E-15	3.16E-14
ELN	2.856516964	2.593972394	0.139	0.384999109	0.414578103
TRAPPC10	1.654676055	1.370319055	0.272	0.023479116	0.029172676
TGS1	3.095880738	2.303448537	0.427	9.77E-09	2.42E-08
NAGK	3.181260838	2.630633468	0.274	9.92E-08	2.15E-07
SERPINF1	9.136725235	9.232557247	-0.015	0.83783951	0.852049579
ATF7IP	2.921468277	2.295093289	0.348	2.66E-06	4.92E-06
IGIP	3.152082635	2.622192949	0.266	1.10E-06	2.12E-06
CUEDC1	3.067819395	1.783429059	0.783	2.42E-13	1.56E-12
TCEANC2	1.226016938	0.664560668	0.884	5.30E-13	3.07E-12
CGREF1	3.20294743	1.794848741	0.836	4.61E-08	1.05E-07
OTUB1	4.817087819	3.991544962	0.271	1.51E-13	1.04E-12
C8orf37	1.497840132	1.099353306	0.446	3.02E-05	5.00E-05
DTX3L	5.10183206	4.677943754	0.125	0.000608807	0.000881444
B3GNT3	2.884511645	1.644348123	0.811	0.003652327	0.004912069
PPP1R2	3.722019556	2.960868064	0.33	5.60E-10	1.64E-09
FLT3LG	1.190433367	0.764346207	0.639	7.85E-07	1.53E-06
KIAA1191	5.610690196	5.217507741	0.105	9.51E-05	0.000149821
EID1	6.576357851	6.200956997	0.085	0.000774289	0.001110826
TRIM55	4.126494725	3.33701856	0.306	0.002141544	0.002944173
SF3B5	7.902398369	7.104692117	0.154	3.98E-11	1.43E-10
FBLN5	3.346764638	3.731746344	-0.157	0.141611879	0.161011305
UPF1	4.902537832	4.025735827	0.284	1.53E-12	7.80E-12
LOC105376805	4.10437261	3.176453067	0.37	3.56E-08	8.20E-08
NME6	2.768510396	1.811186794	0.612	1.70E-15	3.04E-14
NUP58	2.498184372	2.149635526	0.217	0.000662219	0.000955063
CNOT6	2.725398825	1.846937692	0.561	2.50E-10	7.74E-10
FAM83D	3.344506183	1.234162363	1.438	1.74E-15	3.08E-14
TTC12	1.947342192	1.636583881	0.251	0.000596096	0.000863956
NAAA	3.322104867	4.337390844	-0.385	6.07E-11	2.10E-10
TRMT61A	4.097885784	2.986149372	0.457	5.81E-14	4.67E-13
FKBP8	7.690232683	6.893672065	0.158	4.71E-12	2.09E-11
CAMK2D	3.448323281	3.438088648	0.004	0.732312955	0.7532712
HPN-AS1	1.625727956	0.8276899	0.974	5.38E-09	1.38E-08
SLC35E1	3.992758226	3.231193047	0.305	4.26E-12	1.91E-11
CCDC82	2.393871481	1.973823241	0.278	6.18E-05	9.91E-05
SOAT2	2.285079902	1.460635456	0.646	0.351493692	0.380755899
TMEM178A	1.331523256	0.742773177	0.842	4.95E-06	8.90E-06
C19orf53	7.268602164	6.202767828	0.229	1.62E-15	2.93E-14
ZAP70	1.411593255	1.041783873	0.438	0.040279482	0.048779842
TMEM14A	6.777173538	5.785588133	0.228	2.27E-10	7.10E-10
RBP7	4.759133442	2.576444428	0.885	1.70E-15	3.04E-14
TBC1D22B	2.795740551	1.712394527	0.707	9.85E-15	1.13E-13
CYC1	7.82069421	6.727428086	0.217	1.84E-14	1.84E-13
BRD7	3.411254761	2.694369396	0.34	7.21E-11	2.46E-10
SEPHS1	5.068334267	4.330529188	0.227	2.36E-12	1.14E-11
NMD3	4.688734781	4.59612337	0.029	0.430359586	0.460478764
TMTC3	2.460112317	2.391775925	0.041	0.871524323	0.883382285
RNF6	3.266766509	2.856796856	0.193	0.000298527	0.000446573
TMEM64	3.792844504	3.184277086	0.252	0.000298527	0.000446573
AFTPH	3.692030527	3.210676289	0.202	6.76E-06	1.20E-05
RPL37	7.326280029	6.24734843	0.23	3.59E-14	3.13E-13
HDAC7	2.8657643	1.840354254	0.639	7.21E-11	2.46E-10
ENO3	3.309070913	4.911628604	-0.57	1.64E-07	3.45E-07
RUSC1	3.312062061	1.769399416	0.904	2.15E-16	8.03E-15
NBDY	3.535522836	2.921425776	0.275	4.09E-06	7.40E-06
LAMTOR2	7.134805265	6.004305742	0.249	1.32E-15	2.52E-14
RHOU	5.510209394	4.858566235	0.182	6.18E-05	9.91E-05
ST6GALNAC4	2.755010135	1.661770496	0.729	7.84E-09	1.97E-08
DAP3	5.95842242	4.703716617	0.341	1.21E-16	5.67E-15
MSI2	1.955631497	1.211038627	0.691	2.18E-09	5.91E-09
DKC1	4.441966194	3.440711786	0.368	6.90E-12	2.93E-11
VIRMA	3.579552992	2.575727668	0.475	7.11E-13	3.96E-12
AFG3L1P	1.268141068	0.671133975	0.918	1.88E-12	9.33E-12
FYN	2.86771959	3.106694655	-0.115	0.053881203	0.064364212
CYP2A6	7.245218016	10.03242097	-0.47	1.64E-05	2.78E-05
ZNF782	1.194018015	0.688584413	0.794	9.81E-10	2.78E-09
DNPH1	6.996011749	6.014368875	0.218	3.14E-12	1.46E-11
NAF1	1.729318766	1.572948005	0.137	0.056423022	0.067224173
ARHGEF2	2.834828659	1.700377633	0.737	1.85E-10	5.87E-10
TK2	3.651346056	3.653875852	-0.001	0.969176073	0.971864275
EPB41L5	3.326974628	3.303735668	0.01	0.55638986	0.584592201
HLA-L	1.579018208	1.075653761	0.554	0.002517694	0.003435556
HPN	8.285705692	8.380384728	-0.016	0.81110098	0.827733768
BIRC6	2.977400902	2.676426505	0.154	0.01785595	0.022465234
PCGF1	3.794223988	2.658040734	0.513	1.34E-17	3.38E-15
GBP2	4.80968992	3.013337665	0.675	4.62E-12	2.05E-11
EEF1AKMT1	3.482844948	3.157019292	0.142	4.78E-05	7.75E-05
TOP2A	3.465863167	0.695078652	2.318	1.30E-16	5.94E-15
CISD2	5.344644649	4.848809546	0.14	7.70E-08	1.70E-07
TMEM181	3.899392869	3.396744281	0.199	0.000192847	0.000294323
CCL4L2	2.04493103	2.325811396	-0.186	0.211513593	0.235799482
ANXA1	3.60055266	3.07502995	0.228	0.001648703	0.002295635
LAMTOR5	5.749988768	4.854545985	0.244	3.31E-15	4.89E-14
SGPP1	3.899407091	4.108509436	-0.075	0.08935637	0.1040713
FAM98B	2.637107473	2.143533606	0.299	1.04E-06	2.00E-06
TOR2A	3.280903568	2.484926954	0.401	8.95E-12	3.71E-11
TSPAN33	5.671668265	5.041994399	0.17	5.37E-06	9.61E-06
C5orf51	3.477712826	2.700690245	0.365	7.09E-10	2.05E-09
CCSAP	1.939251843	0.978619674	0.987	2.56E-12	1.22E-11
CNOT9	4.049247413	3.127749151	0.373	4.26E-12	1.91E-11
ND5	11.66800666	12.54011333	-0.104	2.32E-05	3.88E-05
SELENOP	7.820047162	8.489374312	-0.118	0.002740441	0.00372916
ENTPD8	3.053759541	3.628727435	-0.249	0.006515166	0.008567011
KCTD10	2.857394677	2.066069309	0.468	9.06E-11	3.04E-10
UGT3A1	3.237602956	3.916834882	-0.275	0.235441555	0.260849136
CARD6	2.09712601	1.85179348	0.179	0.220004748	0.244821507
IL11RA	3.450432348	2.619682959	0.397	5.21E-10	1.54E-09
TACC1	3.503303934	2.822028635	0.312	0.000138286	0.000214568
PTPRA	4.548422856	3.780279832	0.267	1.12E-10	3.68E-10
NOL8	2.63245636	1.874493684	0.49	7.21E-11	2.46E-10
SETDB1	3.522486567	2.394398297	0.557	3.36E-14	2.96E-13
SLC41A1	2.340010664	1.435031348	0.705	1.18E-06	2.27E-06
RHOT1	3.061638335	2.534554714	0.273	1.20E-06	2.30E-06
HMCES	5.584860082	5.175968354	0.11	1.35E-05	2.31E-05
TOB1	6.800765784	6.469803466	0.072	0.128175243	0.146424729
SQOR	5.166419304	4.88568881	0.081	0.013130013	0.016749079
DSP	5.576794671	5.026549222	0.15	0.003652482	0.004912069
KCTD7	1.467851736	0.535284095	1.455	2.19E-15	3.56E-14
FGL1	9.089606174	10.34453578	-0.187	0.000315459	0.000470813
SKA1	1.881530703	0.177517823	3.406	4.07E-17	3.65E-15
RAB4A	5.42424286	4.482841769	0.275	6.21E-14	4.92E-13
DPH1	2.638479952	2.47874871	0.09	0.051435688	0.061538591
CYP39A1	2.750462975	5.35124025	-0.96	4.57E-13	2.71E-12
DUSP28	1.507299482	0.786199357	0.939	3.26E-17	3.49E-15
SDC3	3.861902755	4.041214493	-0.065	0.258815283	0.285067872
TC2N	1.822963903	1.306894084	0.48	0.198225105	0.221588123
ABR	1.803692424	1.416800082	0.348	0.073850993	0.08690182
NUDT7	3.940575491	4.099652716	-0.057	0.229846495	0.255011564
SLC25A27	1.61800526	1.291372415	0.325	0.129617366	0.147989658
ATP2A2	5.26711572	4.37242632	0.269	9.63E-10	2.73E-09
ARHGEF16	2.381522301	1.631276819	0.546	0.001326788	0.001863872
SLF2	2.614440294	1.691175694	0.628	7.64E-11	2.60E-10
MTF1	1.90236905	1.413341674	0.429	7.30E-07	1.43E-06
RABEP1	3.762033293	3.695277888	0.026	0.77360255	0.792625035
ARHGAP42	1.781588621	2.082617971	-0.225	0.013776101	0.017536851
MAPK8IP1	2.407723971	2.188919288	0.137	0.121839542	0.139511099
DOCK7	2.364397428	1.867797936	0.34	0.000136693	0.000212284
HSPE1	7.530774643	6.71235025	0.166	1.25E-11	5.01E-11
CCDC92	3.369273509	3.030817145	0.153	0.000186382	0.000285235
ZYX	6.442914342	5.280262475	0.287	4.85E-09	1.25E-08
ATP6	13.94170326	14.67385513	-0.074	3.33E-08	7.72E-08
EMP1	2.948191884	2.530226517	0.221	0.051094033	0.061153637
PPIA	7.344777957	6.097985809	0.268	3.69E-17	3.54E-15
TMEM198	2.551271504	1.308714089	0.963	4.48E-13	2.65E-12
AP3S2	2.736686734	2.372012233	0.206	5.89E-05	9.46E-05
DHFR2	2.168213658	2.088965284	0.054	0.329744324	0.358755287
KYAT1	3.385855448	2.523621362	0.424	7.33E-12	3.10E-11
ALKBH4	3.532729086	2.582934949	0.452	1.82E-15	3.16E-14
SDCBP	6.07882426	5.309603334	0.195	9.46E-08	2.06E-07
BLZF1	3.581010131	2.616294964	0.453	2.40E-11	9.00E-11
SMC5	3.076679185	2.924233156	0.073	0.272331186	0.299043678
BCL6B	2.815359619	1.653050379	0.768	1.57E-12	7.92E-12
NINL	2.629493016	1.983263145	0.407	0.000144833	0.000224303
SORL1	3.369586169	4.248146552	-0.334	1.62E-06	3.06E-06
QDPR	6.317109359	6.80540008	-0.107	0.000641699	0.00092699
LGR4	4.830391299	4.886315579	-0.017	0.815543023	0.831783508
RBM38	4.004006198	3.416386372	0.229	0.000190669	0.000291325
COX18	2.774591025	2.770457888	0.002	0.784581036	0.802602372
EDF1	9.172875488	8.404327822	0.126	8.73E-11	2.94E-10
AKAP9	2.805668125	2.852709906	-0.024	0.428687965	0.458809966
LILRA5	1.164614176	2.253296457	-0.952	2.64E-10	8.16E-10
PLA2G4C	2.920895185	1.574536648	0.891	2.01E-11	7.69E-11
SPPL2B	3.681762776	2.633278536	0.484	2.94E-14	2.67E-13
ALPK1	1.315920143	1.070460561	0.298	0.01958297	0.024537601
NR2C1	2.668600986	1.952419788	0.451	2.31E-11	8.70E-11
SMAD3	3.729547552	2.829193121	0.399	3.44E-08	7.95E-08
NDN	2.608842041	2.463768174	0.083	0.685461313	0.708636708
LINC02609	2.493945852	2.426084841	0.04	0.760488086	0.779903183
TANGO2	2.784871028	1.962351198	0.505	8.43E-12	3.52E-11
NUP98	3.988815032	3.664202877	0.122	0.002493994	0.003405107
PIGX	3.056453472	2.218874453	0.462	1.87E-13	1.25E-12
SLC19A2	4.263121711	4.086722716	0.061	0.325501123	0.354295564
PILRA	2.182708924	1.976747034	0.143	0.36194911	0.391127776
NFATC4	1.308345838	0.555917513	1.235	1.33E-09	3.70E-09
TNS2	4.536518902	4.558511338	-0.007	0.625528531	0.651113278
ALYREF	5.813393286	4.569407089	0.347	1.24E-13	8.86E-13
SOCS6	3.529418892	3.866950888	-0.132	0.006238556	0.008218233
DEPDC1	1.317115196	0.130546553	3.335	2.15E-16	8.03E-15
HNRNPL	5.512554014	4.736142589	0.219	4.67E-13	2.75E-12
ACSM2A	5.403341815	6.347939868	-0.232	0.000980748	0.001393682
TRMT6	3.190837214	2.182820542	0.548	1.65E-13	1.12E-12
VWA7	1.755264735	0.990133345	0.826	1.82E-06	3.42E-06
CC2D1A	4.379970052	3.525315058	0.313	3.75E-11	1.36E-10
AVL9	2.679015184	1.846562934	0.537	1.14E-11	4.59E-11
ARL1	4.922611794	4.376092294	0.17	2.07E-09	5.63E-09
ANKRD49	2.597185317	1.812891009	0.519	2.18E-11	8.25E-11
NAPSB	2.207170473	3.126118908	-0.502	2.56E-05	4.28E-05
PPIE	3.195273829	2.697499671	0.244	1.38E-07	2.93E-07
ERP44	5.495510817	5.027305616	0.128	3.99E-08	9.14E-08
PCID2	3.248293556	2.566926999	0.34	1.03E-09	2.93E-09
SMAP2	5.764945482	5.349588118	0.108	2.44E-05	4.07E-05
LIPT2	1.823189107	1.373950339	0.408	5.21E-05	8.41E-05
SRF	4.418889252	3.918598495	0.173	0.000258402	0.000389346
LTB	3.389489397	2.449290528	0.469	0.001153261	0.001628289
EIF4G3	3.654721097	2.797807065	0.385	9.77E-09	2.42E-08
SLC6A8	2.506418364	1.015626497	1.303	6.78E-08	1.51E-07
NOP14	4.77250522	4.484457181	0.09	0.00368604	0.004952865
DMXL1	2.155864878	1.871181605	0.204	0.015761611	0.019942535
AARS1	6.362202188	5.794716576	0.135	1.74E-06	3.28E-06
VIPAS39	3.584648802	2.932826435	0.29	5.70E-10	1.67E-09
USP45	1.208266385	0.900689911	0.424	0.000318951	0.000475795
CHMP4C	3.760916043	2.842513803	0.404	1.97E-08	4.70E-08
TATDN1	3.255011833	2.197326846	0.567	1.97E-14	1.94E-13
GTF2IP4	2.070601236	1.064963285	0.959	2.18E-11	8.25E-11
APOBEC3C	2.654710309	2.691097333	-0.02	0.63366073	0.65907579
AKIRIN2	5.391096401	4.925291806	0.13	9.74E-05	0.000153092
NRP1	4.036401549	3.476183887	0.216	0.001697784	0.0023613
RNF126	4.664843884	3.928906263	0.248	9.41E-11	3.15E-10
ACTRT3	1.579871806	1.677351585	-0.086	0.566035147	0.594066259
SYNPO	4.764302083	4.401254515	0.114	0.016649721	0.021018627
DDB1	5.051098013	4.202277538	0.265	1.92E-12	9.50E-12
RAD54L2	2.467655627	2.106959567	0.228	0.002664267	0.003627511
MTLN	4.049992082	3.527995735	0.199	1.95E-06	3.66E-06
ASF1B	2.950982251	0.815414069	1.856	5.67E-16	1.43E-14
DPH3	4.344302293	3.594046147	0.274	1.09E-11	4.44E-11
ZC3H10	1.761064003	1.060511754	0.732	1.35E-15	2.57E-14
MARCHF8	3.794093717	3.248638695	0.224	5.82E-05	9.35E-05
MFF	4.238208911	3.369567315	0.331	1.10E-14	1.23E-13
MSRB2	5.856269095	5.399941297	0.117	9.57E-06	1.66E-05
LOC101929427	2.913079203	3.478792425	-0.256	0.159396132	0.180132137
ALDH1B1	6.485350218	7.350643595	-0.181	5.45E-06	9.74E-06
FYB1	1.791147179	1.838870034	-0.038	0.341233816	0.370337813
ZNF394	3.525351232	2.8474621	0.308	6.27E-13	3.55E-12
CTCF	4.341808481	3.76982194	0.204	1.11E-07	2.39E-07
XPNPEP2	3.410103431	3.74607977	-0.136	0.710880449	0.733127148
HOMER3	2.801009904	1.636303405	0.776	8.49E-10	2.43E-09
SLC33A1	3.828512972	3.103339554	0.303	5.81E-10	1.70E-09
ERCC5	3.232017242	2.702089752	0.258	1.84E-08	4.41E-08
TSPAN1	2.213997486	2.206676618	0.005	0.47867779	0.508504658
IRAK4	2.512573319	2.02205818	0.313	1.94E-07	4.06E-07
GPR107	3.948687266	2.850494198	0.47	4.48E-13	2.65E-12
MRPS27	4.425058963	3.770663374	0.231	4.14E-11	1.48E-10
DDX58	3.20753313	3.028227185	0.083	0.02419001	0.030004399
SNX22	2.104962121	0.883005083	1.253	5.19E-13	3.02E-12
ECSCR	2.675857587	1.613053316	0.73	1.30E-12	6.72E-12
REX1BD	4.591458831	3.685410095	0.317	2.45E-11	9.17E-11
CYBC1	4.26868885	3.266209844	0.386	2.17E-13	1.42E-12
EIF4ENIF1	2.903934138	2.090946264	0.474	4.62E-12	2.05E-11
TXNL4B	3.5293559	2.816935041	0.325	9.29E-10	2.64E-09
CENPB	6.162720578	5.193474017	0.247	3.47E-15	5.07E-14
ZBTB48	3.373714204	2.860433451	0.238	7.58E-08	1.67E-07
EXOC3L1	2.273855258	1.574633754	0.53	6.02E-10	1.76E-09
ACOX3	3.946046108	3.778339781	0.063	0.094883912	0.110164641
PPP2R3C	3.060323922	2.277459346	0.426	1.44E-12	7.38E-12
KAT6B	1.660670877	1.438395011	0.207	0.033087742	0.040436918
LAIR1	1.830007103	1.19448202	0.615	0.000166271	0.00025602
COL6A2	5.539114793	5.215882453	0.087	0.138536148	0.157645467
NSFL1C	4.886626651	4.009068844	0.286	1.29E-14	1.38E-13
STC1	2.785165603	1.317314844	1.08	4.84E-10	1.44E-09
JPT2	5.248408933	4.490786445	0.225	1.44E-08	3.49E-08
LYAR	3.539762935	2.761101342	0.358	9.46E-10	2.69E-09
NFAM1	1.341119257	1.764127828	-0.396	0.000282449	0.000423502
DSN1	3.889942101	2.312229473	0.75	2.48E-16	8.75E-15
EGLN2	3.177774205	2.166806002	0.552	7.86E-15	9.48E-14
ATP5PO	5.787244753	5.243366375	0.142	6.46E-08	1.44E-07
WNT5B	1.777769294	1.688136599	0.075	0.541126107	0.569674726
PPM1L	1.791968634	1.40890604	0.347	0.003719879	0.004994511
CRPPA	1.108609306	1.129216767	-0.027	0.207357976	0.231313571
ERAP2	3.013655586	2.297174814	0.392	0.007604616	0.009928406
MTHFR	2.471950319	1.620674518	0.609	9.81E-10	2.78E-09
C1orf109	2.43373283	1.687108035	0.529	4.67E-10	1.39E-09
NUP85	3.95058337	2.990314944	0.402	3.07E-14	2.77E-13
TIMMDC1	5.269080314	4.435740135	0.248	2.52E-14	2.38E-13
CP	7.41762605	8.753554217	-0.239	7.34E-08	1.62E-07
SLC37A4	5.776611137	6.001899699	-0.055	0.258815283	0.285067872
SMYD2	4.670205873	3.310107596	0.497	5.30E-13	3.07E-12
NUP42	3.418078974	2.383470362	0.52	3.89E-15	5.52E-14
CENPA	1.81793308	0.200110691	3.183	1.65E-16	6.81E-15
KLHL25	2.469588371	2.014170049	0.294	0.000312002	0.000465824
CHEK1	1.785414241	0.638745334	1.483	3.39E-15	4.97E-14
LINC01093	2.160210241	6.137156373	-1.506	4.59E-16	1.25E-14
EXOSC10	4.016398949	3.2947173	0.286	2.23E-10	6.99E-10
TMEM80	3.076039524	2.045919611	0.588	4.09E-14	3.48E-13
TMEM86B	4.001772358	4.133454094	-0.047	0.155271687	0.175616449
RPIA	3.735392506	2.704265648	0.466	6.13E-15	7.80E-14
GCHFR	4.559177664	4.988665588	-0.13	0.003456902	0.004664351
LY6E	5.706329909	8.28912217	-0.539	3.08E-12	1.44E-11
ECH1	8.191382069	8.240339527	-0.009	0.994290493	0.99501903
KAT5	3.608143611	3.004464473	0.264	4.02E-09	1.05E-08
TMEM99	3.411630903	2.932144292	0.219	0.000634991	0.000917948
JAK2	1.667047566	1.550532252	0.105	0.526074453	0.5551603
CCDC71	4.326414393	3.678456084	0.234	7.35E-10	2.13E-09
UPP2	1.830485793	1.947132823	-0.089	0.174405486	0.196192205
PEX3	3.844520142	4.137445993	-0.106	0.015393929	0.019507441
SIT1	1.476955238	1.053307022	0.488	0.028442656	0.034975702
SNORD69	1.212276537	0.857427938	0.5	0.017757624	0.022350677
LOC102724450	1.496171911	1.190930637	0.329	0.044346702	0.053426468
PAK4	3.827012592	2.982706216	0.36	4.64E-11	1.65E-10
TNK2	2.930309826	2.157727924	0.442	1.24E-08	3.03E-08
AKR1D1	4.627601554	6.809525132	-0.557	8.98E-09	2.24E-08
NHLRC2	2.445767807	2.498010216	-0.03	0.355951572	0.385324238
CLIC1	7.520441	6.151495887	0.29	4.26E-12	1.91E-11
EIF3F	4.845690031	4.040989382	0.262	8.61E-14	6.46E-13
N4BP2	1.973431121	2.065773542	-0.066	0.24928225	0.27528321
PVR	5.477600998	4.877925646	0.167	4.14E-06	7.50E-06
PLD6	2.22001987	1.500834387	0.565	3.11E-07	6.35E-07
MTURN	1.848416877	1.614318809	0.195	0.076191649	0.089544675
GRN	7.787373102	6.590825873	0.241	2.69E-14	2.49E-13
EBI3	2.187955274	2.388176948	-0.126	0.141611879	0.161011305
DPH5	3.814199893	3.040802875	0.327	8.58E-13	4.66E-12
BTN3A2	3.487124236	3.043567167	0.196	0.000615258	0.000890154
NSUN2	4.67201947	4.196464468	0.155	2.84E-07	5.82E-07
FAM120AOS	4.077779811	3.34015657	0.288	1.18E-11	4.74E-11
XPA	3.992751507	3.574501118	0.16	4.88E-06	8.78E-06
MYO1C	5.255404623	4.554053282	0.207	2.37E-07	4.90E-07
DCAF12	4.348846459	3.861877075	0.171	1.35E-05	2.31E-05
ATAD3B	2.312796518	1.357624264	0.769	6.14E-13	3.48E-12
TM4SF4	9.026232096	8.222047009	0.135	6.20E-07	1.23E-06
ZNF440	1.364330039	0.835001685	0.708	1.70E-09	4.68E-09
CDC42	6.418501846	5.83507186	0.137	9.13E-09	2.27E-08
ZNF777	3.77397649	3.035853149	0.314	2.59E-10	8.02E-10
SLC31A2	1.009268814	1.212058338	-0.264	0.01491544	0.018918645
EIF4EBP3	4.660075751	4.314796145	0.111	0.012920685	0.01649061
SLC25A24	1.36084639	1.123813859	0.276	0.957769028	0.96191657
TMEM169	1.455746037	0.733241538	0.989	5.51E-08	1.24E-07
PTER	3.073214251	2.942512802	0.063	0.391294143	0.421024825
GAB2	2.685818023	1.669115818	0.686	4.93E-10	1.46E-09
NXT1	4.499718749	3.646923654	0.303	2.36E-08	5.57E-08
SLC35B4	3.248504779	2.55636285	0.346	7.22E-08	1.60E-07
WDR3	2.702337182	2.525817079	0.097	0.201236123	0.224810908
CRADD	3.461389778	3.410332624	0.021	0.432034986	0.46215073
ZHX2	4.426848925	3.702263092	0.258	2.40E-07	4.97E-07
TGM3	2.759732915	0.312793694	3.141	1.89E-14	1.87E-13
GNA11	4.370807819	3.857865097	0.18	2.23E-07	4.62E-07
BTAF1	2.940862825	2.376187692	0.308	0.000225905	0.000342269
ZNF324B	1.42581288	0.813947908	0.809	3.21E-14	2.86E-13
TNKS1BP1	5.214302188	4.963516629	0.071	0.00827802	0.010763003
L3MBTL4	2.024500219	1.868080902	0.116	0.04434675	0.053426468
MHENCR	3.269488838	2.189047791	0.579	3.40E-13	2.08E-12
SEPTIN5	1.760866318	0.587915391	1.583	8.40E-13	4.58E-12
C3	11.45777851	11.90343483	-0.055	0.022957911	0.028562616
TCOF1	3.112623745	1.814676906	0.778	2.48E-16	8.75E-15
TRIM22	3.015502021	3.335236081	-0.145	0.211513593	0.235799482
THAP6	1.969265526	1.720497168	0.195	0.002565711	0.003497972
DHCR7	6.746365621	6.087654156	0.148	9.51E-05	0.000149821
DEF8	3.391735694	2.357379164	0.525	1.32E-14	1.40E-13
NUDT12	3.436933163	3.499215792	-0.026	0.80666501	0.823617103
MYL12B	8.725950752	7.920604763	0.14	1.92E-10	6.08E-10
RAB3A	2.360945217	1.289753703	0.872	8.76E-13	4.74E-12
GDA	3.369942184	3.966928562	-0.235	0.060226676	0.071568668
USP34	1.89630922	1.652358265	0.199	0.116415791	0.13373672
PLAAT4	6.012990459	6.214649003	-0.048	0.366488567	0.395754851
LIN54	2.215588718	1.99014784	0.155	0.037835499	0.045924158
TAF1C	3.296823429	2.536610421	0.378	2.92E-11	1.08E-10
IGF2BP2	2.396956014	1.008792747	1.249	0.001237218	0.001742225
GABARAP	5.550356219	5.303215067	0.066	0.001422308	0.001992821
LMCD1	2.13492469	1.297746003	0.718	2.94E-09	7.84E-09
ACBD3	4.902430286	4.058026278	0.273	2.94E-09	7.84E-09
MZT1	3.171031798	2.100081174	0.595	1.68E-13	1.14E-12
USP21	3.384544439	1.94329609	0.8	1.18E-16	5.62E-15
MAP1LC3B	4.369745335	4.083502922	0.098	0.022786424	0.028355004
DCTN1	4.274741328	3.478898487	0.297	2.60E-11	9.66E-11
ADH1A	8.17460831	9.724682219	-0.251	3.02E-08	7.03E-08
USF1	5.753954545	4.344416333	0.405	1.16E-17	3.38E-15
CCDC93	2.738751336	1.546604406	0.824	1.35E-14	1.43E-13
ERI2	2.268539231	1.908042356	0.25	0.000428114	0.000631435
TMEM160	4.453531867	3.294763994	0.435	1.08E-12	5.72E-12
NDUFB5	4.894248534	4.418397279	0.148	4.94E-09	1.27E-08
TMEM259	6.294698506	5.626050356	0.162	5.40E-10	1.59E-09
CALM2	6.625420975	5.902947967	0.167	3.61E-10	1.10E-09
INTS7	3.711184521	2.696795245	0.461	8.95E-12	3.71E-11
CIAPIN1	4.442333133	3.600486649	0.303	2.09E-12	1.02E-11
SAFB2	4.138358161	3.196981965	0.372	1.38E-14	1.45E-13
F3	1.440385632	1.832106309	-0.347	0.00138062	0.001935514
FAM3B	2.225227544	0.89035803	1.321	0.147112537	0.166888391
LOC101927851	2.122634921	1.517524694	0.484	1.79E-05	3.03E-05
ARRDC3	4.540025487	4.486867739	0.017	0.833369173	0.84806473
RPL27	8.941489072	7.828384571	0.192	2.81E-14	2.58E-13
AADAC	8.192509108	8.712837482	-0.089	0.01958297	0.024537601
LINC02381	1.579156724	1.172194196	0.43	0.903176429	0.91200564
MRPL40	5.903776658	5.431907074	0.12	5.78E-08	1.29E-07
SH3TC1	2.704668406	2.571521772	0.073	0.520485761	0.549781814
ILF3-DT	3.833619775	3.432521377	0.159	0.001853204	0.002565268
HDAC11	3.367508924	1.582569709	1.089	5.31E-17	4.13E-15
STX11	1.685834471	2.228470117	-0.403	0.000329647	0.000490916
CPD	4.972846261	3.79635129	0.389	2.22E-09	6.01E-09
CDV3	6.083039044	5.554044852	0.131	6.85E-06	1.21E-05
THRA	2.913804694	2.042257855	0.513	1.93E-09	5.26E-09
C2orf72	6.553292077	6.380400848	0.039	0.07338999	0.08640898
CIDECP1	2.601266749	1.655329664	0.652	1.86E-15	3.22E-14
LOC105372273	1.298573255	0.591691172	1.134	3.61E-11	1.31E-10
BAZ2B	1.395495856	1.306074018	0.096	0.77360255	0.792625035
NBPF15	1.91854179	1.464249538	0.39	0.005328155	0.007059029
PYM1	5.035823082	4.220482284	0.255	1.54E-14	1.59E-13
PIGK	3.407317162	3.090128617	0.141	0.000990788	0.001407136
LAMC1	5.165661096	3.459896746	0.578	2.11E-14	2.05E-13
TULP4	2.074843872	1.365488575	0.604	1.03E-09	2.93E-09
GGT5	3.00208308	4.087567068	-0.445	2.21E-06	4.13E-06
OPA1	3.947186233	3.622794499	0.124	0.000719962	0.001035667
YWHAE	7.254366474	7.004005571	0.051	0.003652482	0.004912069
ZMYM6	1.536133826	1.087453722	0.498	9.60E-11	3.20E-10
RPL13	7.924258511	7.208176722	0.137	3.44E-08	7.95E-08
LRRC14	3.49422234	1.847372742	0.919	3.76E-18	3.33E-15
C18orf21	3.653959025	2.731895937	0.42	3.14E-14	2.81E-13
POLG2	2.451550891	1.352105048	0.858	1.30E-16	5.94E-15
ADNP	4.379502939	3.434693598	0.351	6.81E-11	2.34E-10
FLAD1	5.028272183	3.543044209	0.505	7.78E-18	3.38E-15
CIAO2A	6.250143776	5.978319196	0.064	0.002517694	0.003435556
CAMK1D	2.850504282	2.443839466	0.222	0.017581475	0.022133499
JDP2	2.193492689	2.611045676	-0.251	0.000188514	0.000288247
KLC2	2.787274654	1.453793949	0.939	9.63E-15	1.12E-13
RALGAPB	2.875281515	2.036650085	0.498	2.86E-11	1.06E-10
THAP10	1.402165963	1.000661175	0.487	0.000970803	0.001380188
CRYZ	6.257906286	6.161273673	0.022	0.321293596	0.349870738
EXOC7	3.440391374	2.588887297	0.41	1.35E-10	4.37E-10
DHRS2	2.818556275	1.795156028	0.651	0.050754226	0.060764741
BPNT1	4.754631602	3.853941913	0.303	7.19E-12	3.04E-11
CYP11A1	2.257367811	2.032003754	0.152	0.188424471	0.211056898
ANKRD11	2.765073765	2.122538732	0.382	2.30E-07	4.75E-07
TCHP	2.124718965	1.194415113	0.831	1.79E-13	1.20E-12
WWC3	2.734636707	1.865224665	0.552	1.82E-10	5.78E-10
TCTEX1D2	1.64097296	0.781399911	1.07	2.81E-11	1.04E-10
RNF181	7.326063046	6.333778474	0.21	1.01E-14	1.15E-13
MLLT10	3.002218455	2.450906009	0.293	1.21E-05	2.09E-05
CACNA1H	2.192785846	2.191539506	0.001	0.225434392	0.250410225
FMR1	3.885902807	3.245700847	0.26	7.97E-07	1.56E-06
TTLL3	1.181927044	0.468631586	1.335	1.35E-12	6.98E-12
HEPH	1.237295533	1.042175894	0.248	0.252827966	0.278798004
PCBD2	1.991688587	1.539821823	0.371	1.32E-07	2.80E-07
SLC39A13	4.130129648	2.919252589	0.501	4.81E-16	1.30E-14
NUDT1	3.373940967	1.609504267	1.068	7.65E-17	4.80E-15
ISY1	3.069709082	2.263621409	0.439	3.40E-13	2.08E-12
TPM4	5.168687254	4.132825192	0.323	2.13E-07	4.42E-07
MPZL2	3.62545397	3.039830163	0.254	0.000519306	0.000758654
SPATA18	1.313840676	1.914340092	-0.543	0.000456704	0.000671027
ECSIT	5.741364867	5.262618558	0.126	1.10E-06	2.12E-06
SDE2	3.878183334	3.437939116	0.174	0.000519306	0.000758654
COPZ2	4.571742593	4.430928489	0.045	0.042271748	0.051061746
HPX	10.09555458	11.65159306	-0.207	1.94E-11	7.42E-11
RN7SL2	6.902690496	7.083158572	-0.037	0.639789124	0.664943596
NEURL4	2.330731985	1.682973505	0.47	9.97E-11	3.31E-10
AURKAIP1	7.128749529	6.717062996	0.086	7.96E-05	0.000126224
FAM160A2	4.16223671	3.72852272	0.159	4.96E-05	8.02E-05
GRHL1	1.549228747	1.406773757	0.139	0.595442837	0.621797923
CDC6	2.422800125	0.522290378	2.214	3.54E-16	1.07E-14
NRBP1	5.445418079	4.59471437	0.245	5.88E-12	2.55E-11
WDR19	2.215111309	1.718166893	0.367	1.74E-06	3.28E-06
ALDH3A2	6.685740886	6.470060093	0.047	0.148723834	0.168582936
VTI1A	2.154152279	1.585243474	0.442	7.04E-12	2.99E-11
PLA1A	4.757484266	4.988937032	-0.069	0.496626481	0.52629819
ZSCAN21	2.972806618	2.120589438	0.487	7.41E-13	4.11E-12
EXOSC9	3.318439997	2.295416933	0.532	1.55E-15	2.84E-14
THYN1	4.790414566	4.579425808	0.065	0.029924381	0.036694981
GEMIN5	3.002864218	2.399729593	0.323	1.44E-07	3.06E-07
ZNF266	2.764820277	1.919874075	0.526	1.12E-07	2.42E-07
SLC25A42	5.202560838	5.244898759	-0.012	0.571860587	0.599514741
COL16A1	1.470359746	0.992501459	0.567	0.087749641	0.102258114
SHLD1	1.991447061	1.11645705	0.835	6.21E-14	4.92E-13
RPS8	8.995843833	8.025220515	0.165	1.81E-12	8.99E-12
ARRDC1	4.273258008	3.685314759	0.214	7.34E-08	1.62E-07
KIAA1109	2.158529015	2.012706891	0.101	0.299456028	0.327250489
CYP1A2	2.768988588	8.232685863	-1.572	9.83E-15	1.13E-13
VPS33A	2.870146211	1.812139129	0.663	3.89E-16	1.13E-14
ATP5F1A	6.528205767	6.247123336	0.063	0.001141707	0.00161216
DICER1	2.922524633	2.940168148	-0.009	0.721569375	0.743152975
RNF215	2.076550452	1.133602033	0.873	4.48E-17	3.91E-15
SH3BGR	2.641295668	2.414145082	0.13	0.01491544	0.018918645
RPS15A	6.67772962	5.952768319	0.166	1.80E-09	4.92E-09
CHD8	3.350041005	2.522900927	0.409	1.54E-10	4.95E-10
CCDC24	2.291696999	1.295942063	0.822	4.09E-12	1.84E-11
HDAC4-AS1	1.572202084	1.035633592	0.602	2.53E-05	4.22E-05
IFI44	3.984115822	3.867862949	0.043	0.234319673	0.259716629
GADD45GIP1	6.110873202	5.136955801	0.25	1.88E-12	9.33E-12
CETN3	2.760607676	2.122093279	0.379	1.32E-10	4.30E-10
FAM229A	1.427067592	0.621701903	1.199	6.01E-13	3.42E-12
TUSC2	4.798696888	3.805059226	0.335	2.66E-16	9.01E-15
TPP1	6.85900907	6.094225843	0.171	1.28E-08	3.13E-08
PIP4P1	4.024543622	2.967082643	0.44	8.06E-16	1.81E-14
WDR45	4.660382106	3.947942177	0.239	2.41E-12	1.16E-11
MBD6	4.489303573	3.622618349	0.309	2.86E-11	1.06E-10
EMC9	4.323873875	3.630383843	0.252	5.20E-09	1.34E-08
ENTPD4	2.732062463	2.392202502	0.192	0.00403737	0.005403087
CCT5	5.451100421	4.357046758	0.323	1.01E-12	5.41E-12
SPNS2	2.407786646	2.454886849	-0.028	0.288917465	0.316239847
BBX	2.462212624	1.947292075	0.338	0.000201796	0.000307409
NME2	5.3488035	4.155970614	0.364	1.44E-12	7.38E-12
SCAF11	3.474164876	3.207389706	0.115	0.045570599	0.054814934
FANCG	2.81585641	1.355339402	1.055	1.61E-16	6.74E-15
UGGT2	2.309345749	1.515181441	0.608	4.29E-13	2.56E-12
CCDC47	6.059327113	5.436319589	0.157	2.23E-07	4.62E-07
CCL8	1.33748476	0.84660873	0.66	0.000414455	0.000612243
RELCH	2.441965174	2.021340069	0.273	6.18E-05	9.91E-05
INPP5E	3.047924844	2.046786778	0.574	2.90E-12	1.36E-11
RNVU1-6	1.258881746	0.19378171	2.7	3.28E-11	1.20E-10
CAPRIN1	5.134394437	4.21813746	0.284	4.50E-10	1.34E-09
KLHDC9	3.043223422	2.146045405	0.504	2.24E-06	4.19E-06
IFT74	2.629593985	2.14184382	0.296	6.85E-06	1.21E-05
ERVK3-1	2.459204355	1.503390215	0.71	9.28E-16	1.97E-14
COX5B	7.909772525	7.301697764	0.115	8.39E-09	2.10E-08
PLXNC1	2.11631567	0.714177473	1.567	2.22E-11	8.40E-11
SDHAP2	1.525020219	0.789103307	0.951	4.22E-11	1.50E-10
NUP133	3.82193105	2.754161402	0.473	1.54E-13	1.06E-12
RFC5	3.327839516	2.439952355	0.448	1.43E-10	4.61E-10
SNRPD2	7.196974933	5.841918206	0.301	4.48E-16	1.24E-14
LCAT	5.036269709	7.368088765	-0.549	7.52E-16	1.72E-14
SART1	5.273458732	4.250165225	0.311	4.59E-16	1.25E-14
FDX2	2.312874568	1.461120417	0.663	8.04E-15	9.65E-14
HNRNPA2B1	7.272269033	6.414573768	0.181	9.19E-14	6.84E-13
ASB8	4.14127139	3.672017862	0.174	4.82E-07	9.64E-07
TNFRSF10C	1.268851332	0.784190883	0.694	0.001632635	0.002274035
CENPF	2.161444821	0.262913147	3.039	4.82E-17	3.98E-15
SEPTIN1	2.181727954	1.662351371	0.392	3.78E-05	6.20E-05
RPS14	8.16768499	7.202245324	0.181	9.13E-12	3.77E-11
NFIX	4.47751565	3.842477259	0.221	0.000176057	0.000269938
DMTN	3.72735751	3.248304541	0.198	0.005281286	0.006998444
BAG1	4.142867409	3.758492531	0.14	7.58E-05	0.000120529
TJAP1	3.431816887	2.317767983	0.566	4.66E-15	6.40E-14
SEMA4B	3.696418545	3.59627197	0.04	0.575759981	0.603242557
TMEM170B	2.497975407	2.121510021	0.236	0.012112602	0.015509178
NAA30	2.985323985	2.775166019	0.105	0.021131867	0.026381567
ENKD1	3.234755264	2.762297902	0.228	4.61E-05	7.48E-05
CHRDL2	2.292590737	1.626459281	0.495	0.002614505	0.003562601
GABPA	3.277644039	3.012675653	0.122	0.01958297	0.024537601
ADCY4	1.508060861	0.77556044	0.959	2.01E-11	7.69E-11
NFYB	3.979529698	3.206651712	0.312	2.32E-10	7.22E-10
CLASP2	2.068154564	1.55841389	0.408	1.13E-06	2.17E-06
MRGPRF	2.068981551	2.422280061	-0.227	0.037049385	0.045014435
FXR2	4.094261061	3.64953399	0.166	3.06E-06	5.62E-06
LPCAT4	1.946917567	1.156679618	0.751	2.06E-07	4.29E-07
ULK3	4.431492789	3.299730226	0.425	2.94E-14	2.67E-13
ICE2	1.972773435	1.619514902	0.285	0.000970803	0.001380188
ALKBH3	3.538900371	3.183196468	0.153	7.32E-05	0.000116496
CALHM6	2.609875714	2.872980708	-0.139	0.05944939	0.070686003
GID8	5.169237643	4.244510193	0.284	1.39E-13	9.74E-13
JUP	6.395679557	5.779740933	0.146	2.97E-08	6.92E-08
UAP1	6.046359924	5.999359563	0.011	0.591481781	0.617976545
AP5B1	3.027920279	2.433328582	0.315	4.20E-06	7.60E-06
DCTPP1	5.06525004	3.993949459	0.343	3.78E-13	2.29E-12
PURB	3.291651111	2.55625816	0.365	1.48E-10	4.78E-10
POLA2	2.672589937	1.373496436	0.96	2.46E-15	3.90E-14
RNF220	3.569180203	2.605495847	0.454	2.35E-15	3.76E-14
CDKN1A	6.621966135	6.445384644	0.039	0.369534509	0.398938889
VAMP8	7.64948847	7.225476528	0.082	1.25E-05	2.14E-05
NRDC	5.447075803	4.738623214	0.201	5.88E-12	2.55E-11
COPS7A	5.665520239	4.946056853	0.196	4.57E-13	2.71E-12
ACAD9	4.808849406	4.176733586	0.203	1.25E-12	6.49E-12
NDUFS8	5.577642796	4.581972195	0.284	1.00E-13	7.35E-13
TBC1D19	1.366008404	0.869003695	0.653	6.06E-08	1.36E-07
ARHGEF28	1.857310376	1.218767762	0.608	3.42E-05	5.63E-05
RPL3	9.602156288	9.01873589	0.09	1.42E-06	2.71E-06
C12orf76	1.84256049	1.246938658	0.563	3.48E-12	1.60E-11
MZB1	1.508038989	1.8691109	-0.31	0.002311619	0.003168784
SLC2A4	1.899614925	1.359426265	0.483	0.004747208	0.006311127
ATP13A1	4.30326656	3.176044267	0.438	6.69E-16	1.61E-14
PRMT7	2.757311635	2.105212391	0.389	1.94E-11	7.42E-11
LINC00294	2.391102025	1.547008679	0.628	2.72E-12	1.29E-11
RPP25	2.235947907	2.00007288	0.161	0.332592937	0.361694452
RAB40B	2.942883787	2.226874007	0.402	4.16E-09	1.09E-08
TMEM216	2.276240665	1.641617776	0.472	1.19E-09	3.35E-09
PAFAH1B3	4.252491236	2.522201673	0.754	2.84E-12	1.34E-11
FUBP3	4.310536967	4.074934311	0.081	0.012410229	0.015870426
ANGPTL4	6.372732683	6.603706663	-0.051	0.734468059	0.755361562
DRG2	3.068825203	2.322676586	0.402	1.06E-12	5.61E-12
SLC25A46	3.520154597	3.225235127	0.126	0.00336273	0.004542772
INCENP	2.415513835	1.232699965	0.971	3.47E-11	1.26E-10
PDLIM5	4.136253912	4.564757518	-0.142	0.000401203	0.000593451
SH3BP5-AS1	1.254834702	0.70405074	0.834	5.68E-08	1.28E-07
CHST2	1.457886636	0.96814038	0.591	3.83E-05	6.27E-05
ZNF506	1.184402083	0.687732136	0.784	0.000241642	0.000365076
ZNF517	2.886875528	1.265926918	1.189	1.56E-17	3.38E-15
FKBP4	5.798257376	5.074284393	0.192	1.37E-08	3.32E-08
KLRB1	2.353479691	2.573264229	-0.129	0.150340688	0.170321451
KBTBD6	2.080171963	1.747841002	0.251	0.000384148	0.000569253
RAF1	5.109874512	4.557866106	0.165	4.54E-08	1.03E-07
CDNF	1.971176693	2.298760548	-0.222	0.003823094	0.005127493
RBIS	4.787814	3.392428205	0.497	1.18E-16	5.62E-15
TICAM1	4.673680525	4.02387715	0.216	1.02E-05	1.77E-05
MTRR	3.302711017	3.132778028	0.076	0.084606113	0.098829074
GLYR1	5.02820801	4.58345218	0.134	4.61E-05	7.48E-05
GOLGB1	4.178479227	3.643841136	0.198	1.26E-05	2.17E-05
FNBP1	3.690705293	3.052589183	0.274	1.29E-06	2.46E-06
EMILIN2	1.546520676	0.838234546	0.884	5.30E-06	9.48E-06
CAPN12	2.336902685	1.159492018	1.011	2.19E-07	4.55E-07
AAR2	5.009183816	4.335362193	0.208	1.21E-11	4.83E-11
ZFX	2.705893969	2.316467968	0.224	0.02019021	0.025254712
FABP3	2.811613398	3.033831208	-0.11	0.102475579	0.11847534
SRPRB	5.736086398	4.847077611	0.243	2.15E-14	2.09E-13
DHX30	4.483992595	3.641421019	0.3	6.07E-14	4.83E-13
TUT4	2.101908921	1.53807153	0.451	7.53E-06	1.32E-05
ACTN4	6.806531617	5.890086741	0.209	1.89E-10	5.97E-10
MVK	4.10775022	3.980628511	0.045	0.418737843	0.448590341
OTUD6B-AS1	3.072908956	2.30628841	0.414	3.68E-11	1.33E-10
TBC1D8	3.610263871	3.125219683	0.208	0.000326045	0.000485787
COX10	3.175882101	2.812516309	0.175	0.001353457	0.00189895
PEBP1	10.67753659	10.79253822	-0.015	0.896379106	0.906184059
EPHX2	5.764103821	6.862366831	-0.252	1.03E-09	2.93E-09
MFSD13A	2.901540763	1.858362254	0.643	5.44E-14	4.41E-13
GFRA1	2.599862178	3.508248222	-0.432	0.001945094	0.002686718
COA7	3.979995184	3.222136845	0.305	3.38E-09	8.92E-09
SPIRE2	2.510661522	1.298257523	0.951	5.23E-15	6.98E-14
FASTKD3	3.01474669	2.32364356	0.376	1.60E-10	5.12E-10
STX18	3.510676736	2.755423184	0.349	7.62E-10	2.20E-09
MACROH2A1	3.836824141	2.6948308	0.51	1.65E-14	1.68E-13
TFG	5.989263709	5.013252234	0.257	5.72E-15	7.44E-14
COX3	14.66909181	14.94975048	-0.027	0.014222274	0.018078613
CSTF1	3.846725436	3.177243565	0.276	2.05E-11	7.83E-11
TGFB1I1	2.145566215	1.563737654	0.456	8.70E-07	1.69E-06
IL1RN	4.83400754	6.142998141	-0.346	6.95E-06	1.23E-05
HDDC3	3.521736361	2.807638636	0.327	3.83E-11	1.38E-10
HECTD4	1.988456382	1.372326402	0.535	6.06E-08	1.36E-07
SYT7	4.160654925	5.183180992	-0.317	0.002925979	0.003970649
LINC01942	1.93389366	1.362130383	0.506	0.000273187	0.000410228
PSMD1	5.427318323	4.604806431	0.237	2.09E-12	1.02E-11
CDK12	2.979425787	2.372664668	0.329	4.14E-06	7.50E-06
NAPRT	6.568317075	5.914795359	0.151	2.76E-07	5.66E-07
DCXR-DT	2.937496642	3.045944906	-0.052	0.464577788	0.494551955
EPDR1	3.897554499	3.107388964	0.327	1.77E-05	3.00E-05
PARP14	4.339819942	3.883048999	0.16	0.000252698	0.000381031
AFDN-DT	1.348842733	0.790194837	0.771	3.92E-08	9.01E-08
PRKAR1B	3.218128746	3.056935037	0.074	0.290220946	0.317553486
MBNL1	4.068599894	3.665262954	0.151	0.000980748	0.001393682
MANBAL	5.556553611	4.284085971	0.375	3.78E-17	3.55E-15
OSBPL2	3.025906285	2.416422215	0.324	2.18E-11	8.25E-11
VAT1	6.424599951	5.262230908	0.288	2.65E-11	9.84E-11
AKR7A3	5.714463432	7.269465154	-0.347	1.47E-06	2.79E-06
HSPBP1	5.485965585	4.51328036	0.282	1.32E-14	1.40E-13
LYRM2	2.821040685	2.227583969	0.341	2.36E-08	5.57E-08
MRPS35	6.379968212	5.933064306	0.105	9.50E-07	1.84E-06
ADCY6	3.271774582	1.834736811	0.835	2.69E-15	4.15E-14
MECR	3.664643802	2.957619238	0.309	1.88E-12	9.33E-12
APBA1	1.915563267	1.901015049	0.011	0.587532876	0.614216203
HIRA	3.370463336	2.678440512	0.332	8.24E-11	2.79E-10
GLIS2	2.471084635	1.494062832	0.726	7.23E-05	0.00011518
CGGBP1	4.358874664	3.889337678	0.164	5.99E-06	1.07E-05
FGB	11.98502195	13.41148754	-0.162	8.98E-09	2.24E-08
HHLA3	4.065991385	3.753860099	0.115	0.005007813	0.006645367
TEX30	4.175361075	4.037011379	0.049	0.143952906	0.163446252
MRM2	4.464769053	3.523408188	0.342	2.04E-15	3.43E-14
TUBG1	5.066010302	3.617827786	0.486	3.89E-15	5.52E-14
TMEM44	1.879326897	1.180336133	0.671	5.57E-09	1.43E-08
YJU2	4.913043953	4.143827176	0.246	1.72E-11	6.66E-11
FNTA	3.204136077	2.561440646	0.323	2.03E-07	4.23E-07
U2SURP	3.479811128	2.548184079	0.45	2.07E-10	6.52E-10
TNFSF13	1.869376081	2.059456325	-0.14	0.065906707	0.077949123
LIMK1	2.552323958	1.365737672	0.902	2.31E-12	1.12E-11
DCUN1D3	2.151437926	2.512361919	-0.224	0.000104495	0.00016377
CD27-AS1	2.826816769	2.025578933	0.481	7.57E-13	4.19E-12
B3GALT6	4.218370286	3.378222523	0.32	8.43E-12	3.52E-11
ZNF613	1.462950149	0.896861021	0.706	1.20E-10	3.94E-10
CHKB	1.809541331	0.943308926	0.94	1.81E-12	8.99E-12
HRAS	4.88422596	3.527203421	0.47	8.42E-17	4.82E-15
TRIM23	2.66134678	2.352509357	0.178	0.002401225	0.00328721
CXorf38	2.856625062	2.401285546	0.251	8.16E-06	1.43E-05
PSMA7	7.759932905	6.890450309	0.171	2.51E-12	1.20E-11
ELP6	3.864515607	3.250803569	0.249	1.56E-11	6.09E-11
MRPL38	2.51738413	1.846182597	0.447	2.81E-11	1.04E-10
PPWD1	3.13058545	2.378892724	0.396	5.21E-11	1.83E-10
CCSER2	2.943774428	2.651606291	0.151	0.011536264	0.014794341
LTBP1	2.637677966	3.037344386	-0.204	0.006238556	0.008218233
BCL9	2.939042983	1.566804199	0.908	9.80E-14	7.20E-13
ETF1	5.348522897	4.811757881	0.153	2.28E-06	4.24E-06
MAML1	2.525785194	1.709266144	0.563	1.75E-10	5.58E-10
TMEM115	5.86469919	4.929387645	0.251	2.29E-15	3.70E-14
ATPAF1	4.678443867	4.625799921	0.016	0.520485761	0.549781814
EXOC3-AS1	2.54164359	2.012545776	0.337	2.80E-05	4.65E-05
FCHO2	3.213008237	2.782265473	0.208	0.001000922	0.001420709
CDC45	2.249479736	0.460521938	2.288	5.54E-16	1.42E-14
TASOR2	2.660478986	2.06993158	0.362	3.64E-05	5.97E-05
WDR43	4.058609652	3.560337549	0.189	0.000158814	0.000245028
STC2	1.826601914	0.431383936	2.082	7.72E-14	5.89E-13
STING1	3.093169194	2.804186033	0.142	0.133277788	0.151999496
COQ7	3.18711166	2.700460829	0.239	1.64E-08	3.95E-08
SLC31A1	5.626077596	6.065338951	-0.108	0.000371805	0.000551494
BNIP1	3.182963986	2.421594141	0.394	1.67E-12	8.36E-12
SLC22A9	5.093144106	4.873051255	0.064	0.165500652	0.186653273
RASSF3	3.891087566	2.860788793	0.444	1.47E-06	2.79E-06
PGAP2	4.435548876	3.632115874	0.288	1.28E-11	5.11E-11
TIPARP	3.440883716	3.526085986	-0.035	0.529817213	0.558918055
TMEM263	4.316709132	4.224908337	0.031	0.691784153	0.714752527
TNFSF4	1.416428788	0.518249477	1.451	8.43E-12	3.52E-11
ADSL	4.281740838	3.38201389	0.34	8.58E-13	4.66E-12
HIF1AN	2.555982994	1.621138391	0.657	2.47E-13	1.59E-12
TMEM234	2.336607863	1.438322167	0.7	2.15E-14	2.09E-13
SDCBP2-AS1	1.300628073	0.93726002	0.473	8.15E-05	0.000129158
DNAJB11	5.487519127	4.112405535	0.416	3.03E-17	3.48E-15
MFSD5	4.598565547	3.386887627	0.441	2.82E-15	4.31E-14
PSMC2	6.136650424	5.283182111	0.216	3.36E-14	2.96E-13
NUDCD3	4.169550055	3.246432132	0.361	1.93E-14	1.90E-13
CARD8	2.122911292	1.505398786	0.496	1.24E-08	3.03E-08
TPX2	3.819559735	1.922424601	0.99	9.13E-13	4.92E-12
SEPTIN10	4.241641266	4.235282019	0.002	0.652119588	0.676728913
CNOT8	4.21897103	3.598022162	0.23	3.75E-09	9.85E-09
MCMBP	3.949037953	3.52632142	0.163	0.000326045	0.000485787
CNOT11	5.216385942	4.182312307	0.319	7.23E-14	5.59E-13
LOC100129484	1.455559542	0.632783853	1.202	2.26E-11	8.56E-11
FAR1	1.43499073	1.14151136	0.33	0.061806532	0.073368024
ZNF76	3.519729912	2.501828925	0.492	1.91E-15	3.25E-14
SPHK2	3.01806802	2.767020888	0.125	0.137017709	0.156004231
TLR2	1.810268897	2.215797958	-0.292	0.010805721	0.013903896
CLCN3	3.644987643	3.320656041	0.134	0.017581475	0.022133499
HAMP	2.809720214	7.850971731	-1.482	5.47E-15	7.18E-14
CYP2C18	5.08113892	6.041395247	-0.25	0.000894538	0.001275303
FAM122B	3.299619859	2.17689431	0.6	7.72E-14	5.89E-13
BIN2	1.722167222	1.74157831	-0.016	0.459350612	0.489453687
MKNK1	2.68984799	2.150817904	0.323	4.30E-09	1.12E-08
METTL16	2.261661181	1.676795488	0.432	3.39E-08	7.83E-08
INO80E	3.690301838	2.544467397	0.536	5.41E-16	1.40E-14
PNPT1	3.450408578	2.856402695	0.273	8.09E-07	1.58E-06
XRCC1	4.196892528	2.970095832	0.499	1.95E-16	7.52E-15
LRP5	5.992078474	5.822930286	0.041	0.045570599	0.054814934
CD163L1	1.574771147	0.805578349	0.967	1.51E-07	3.20E-07
ESF1	3.643748015	2.920331974	0.319	1.02E-07	2.22E-07
HNF1A-AS1	2.825698776	1.872494239	0.594	2.19E-10	6.87E-10
AKIP1	4.020651672	2.771215672	0.537	9.28E-17	4.96E-15
CXCL2	5.124887261	6.514816934	-0.346	7.33E-06	1.29E-05
DDOST	7.296447532	6.270606259	0.219	7.23E-14	5.59E-13
MAK16	2.433376451	2.255214148	0.11	0.236579244	0.262008475
LPP	2.780244251	2.305976869	0.27	0.000437453	0.000643973
NT5DC3	2.007020187	1.370931104	0.55	2.89E-07	5.90E-07
CD69	1.386750778	1.702951198	-0.296	0.01785595	0.022465234
OTUB2	1.257478435	0.41270904	1.607	2.52E-14	2.38E-13
FARSA	5.663443527	4.864017992	0.22	3.34E-12	1.54E-11
KDELR2	7.697532724	7.168990053	0.103	7.32E-09	1.85E-08
FOXO1	3.447967479	4.396069218	-0.35	1.44E-07	3.06E-07
ZNF445	2.094142796	1.417025193	0.563	2.52E-08	5.94E-08
CRTC2	5.058588365	3.916200598	0.369	1.74E-15	3.08E-14
EIF1AY	2.176081721	1.612875952	0.432	0.009066603	0.011746068
MGAT4A	2.722890294	2.099520623	0.375	3.98E-06	7.22E-06
PACC1	2.142315222	0.910099203	1.235	3.11E-17	3.49E-15
SIRPA	4.827766769	4.859357827	-0.009	0.831136013	0.84607237
RPUSD2	3.514215333	2.794578464	0.331	6.96E-13	3.89E-12
ZNF558	1.922663443	1.367059823	0.492	6.41E-06	1.14E-05
SPARCL1	5.599803679	3.37137312	0.732	4.77E-13	2.80E-12
NUDT8	4.294428513	4.140012971	0.053	0.408924942	0.438804486
RPARP-AS1	2.113851357	1.408244451	0.586	7.94E-11	2.69E-10
CD74	9.458859967	8.781324656	0.107	0.003122914	0.004229025
GKAP1	2.567277478	1.802371623	0.51	4.17E-12	1.88E-11
SFI1	1.848575764	0.824785172	1.164	3.21E-14	2.86E-13
PSMD3	5.952982947	5.061791695	0.234	1.76E-14	1.77E-13
ALDH1A1	9.552354214	9.198449049	0.054	0.004262492	0.005690111
PPP4R4	1.628081737	1.471442864	0.146	0.405684638	0.435555557
SERINC2	7.233472341	6.541575005	0.145	1.60E-05	2.71E-05
ANTKMT	4.062265678	3.286971755	0.306	4.14E-11	1.48E-10
STOM	7.56998776	8.000717179	-0.08	0.005972564	0.00788304
TMEM63B	5.424230984	4.838457207	0.165	7.43E-06	1.31E-05
DCTN5	2.70472243	2.029291042	0.415	5.41E-11	1.89E-10
RACK1	8.174426507	7.285945954	0.166	7.19E-12	3.04E-11
TMEM159	1.521761106	1.23913319	0.296	0.20942832	0.23353832
DPYS	6.735909134	7.796138673	-0.211	7.86E-05	0.000124789
PEAR1	1.568844837	1.423535887	0.14	0.417092803	0.447022821
SLC2A13	1.701314858	1.675384026	0.022	0.824444779	0.839817289
ZNF316	3.505891835	2.496282332	0.49	2.15E-14	2.09E-13
COPS8	3.906980506	3.18102968	0.297	9.39E-14	6.96E-13
CCHCR1	3.846854907	2.190256537	0.813	1.02E-17	3.38E-15
ALG13	2.9097252	2.159665614	0.43	1.02E-13	7.49E-13
NAMPT	5.060103473	5.872611395	-0.215	0.000903758	0.0012877
RPL26L1	5.320161366	4.37219994	0.283	4.59E-16	1.25E-14
FMOD	2.709027101	2.980124556	-0.138	0.268598016	0.295234447
SAA1	8.734275565	10.94009056	-0.325	0.001042429	0.001477405
AK4	4.888731075	5.125832552	-0.068	0.445573523	0.475722205
SNHG17	3.029042633	1.942027054	0.641	5.96E-11	2.07E-10
ZNF655	3.315815669	2.626114856	0.336	1.59E-09	4.38E-09
CYTB	13.79727209	14.38295308	-0.06	6.56E-05	0.000105162
AHNAK	5.509972339	4.796015704	0.2	1.71E-06	3.23E-06
SLC15A3	3.047662996	2.838751234	0.102	0.065486853	0.077512219
CLIP4	1.602541477	1.154206697	0.473	0.048755271	0.058451165
STAC3	1.980807583	1.462051605	0.438	2.17E-05	3.65E-05
RHOA	8.129669479	7.244593828	0.166	2.63E-14	2.45E-13
MYL6	8.121838593	7.20594518	0.173	1.01E-14	1.15E-13
HECTD3	4.36632835	4.043890906	0.111	0.000577491	0.000838572
METTL5	4.316144581	3.298844253	0.388	7.88E-16	1.79E-14
HRC	1.260703445	0.898900345	0.488	0.001353457	0.00189895
TBL1X	3.771105234	3.427092123	0.138	0.011349633	0.014568681
KIF2A	2.199497369	1.383407993	0.669	4.30E-09	1.12E-08
PTPN2	2.865199843	2.429633498	0.238	0.000951191	0.001353559
TMEM184B	4.136602365	2.738699615	0.595	1.23E-15	2.40E-14
LINC01124	2.461777343	1.616054701	0.607	0.000513799	0.000751054
SEMA4G	5.086168555	4.442718456	0.195	7.40E-05	0.000117872
LOC101928881	2.639273959	2.341282861	0.173	0.0360229	0.043845281
ORMDL1	3.985014941	3.129591187	0.349	3.59E-14	3.13E-13
SPA17	1.211400977	0.607134361	0.997	3.15E-09	8.36E-09
DOCK8	1.315341658	1.470156155	-0.161	0.096021634	0.111411924
ZIC2	1.821049841	0.036100323	5.657	1.37E-15	2.60E-14
CEPT1	2.522499091	2.536685952	-0.008	0.672881877	0.696452007
RABGGTA	4.102493082	3.226691248	0.346	2.95E-15	4.47E-14
POP5	4.670324472	3.688935618	0.34	2.82E-15	4.31E-14
MOB1B	2.064872845	1.721840541	0.262	0.002203932	0.003026221
PLCB1	1.521190916	0.620731055	1.293	2.57E-08	6.03E-08
SCAMP5	2.773637443	1.552883493	0.837	3.51E-07	7.13E-07
TMEM70	5.008282465	4.183647537	0.26	3.55E-10	1.08E-09
CCDC134	2.479454165	1.499354672	0.726	3.33E-13	2.05E-12
GMDS	4.027160409	3.285574263	0.294	7.04E-06	1.24E-05
TRAPPC8	3.173984177	3.200024529	-0.012	0.72371378	0.7451118
BLVRA	4.459260081	2.919322144	0.611	7.90E-10	2.28E-09
TMBIM4	4.872516265	4.347058257	0.165	2.59E-07	5.34E-07
CSTF2	3.353252934	2.210565063	0.601	3.92E-14	3.36E-13
RGS1	2.805839173	2.795311252	0.005	0.72371378	0.7451118
AACS	1.619753327	0.760450395	1.091	8.10E-12	3.39E-11
TYW5	1.240233561	0.937975502	0.403	5.75E-05	9.24E-05
BIN1	4.284686392	3.358988847	0.351	1.35E-10	4.37E-10
HSD11B2	2.794107849	1.929743617	0.534	8.96E-06	1.56E-05
LYPD1	1.955137572	0.253402598	2.948	3.21E-12	1.49E-11
SPPL3	3.818721594	3.167704175	0.27	5.60E-10	1.64E-09
TIMM10	6.600838839	5.805931266	0.185	3.42E-10	1.04E-09
ARF4	7.090172642	6.543198856	0.116	1.94E-07	4.06E-07
AGO2	2.313683455	1.222357435	0.921	6.48E-14	5.09E-13
LPCAT2	1.587884106	1.017374726	0.642	0.000990788	0.001407136
TPM1	4.441149785	3.360421936	0.402	7.22E-10	2.09E-09
BAG5	3.471018894	3.058727264	0.182	6.72E-05	0.000107562
SGTA	5.634432336	4.803704272	0.23	1.83E-13	1.22E-12
UBD	6.580402001	3.292736631	0.999	3.55E-12	1.63E-11
PTOV1	5.568487551	4.592028919	0.278	6.85E-16	1.62E-14
HERC2P2	2.228976125	0.934002848	1.255	3.47E-13	2.12E-12
NUP188	3.139667023	2.352752594	0.416	3.61E-10	1.10E-09
LDAH	3.071923017	2.543487143	0.272	6.39E-07	1.26E-06
KANSL1-AS1	2.57173119	2.413996465	0.091	0.396056178	0.425813219
PDE4B	1.487223888	1.582084313	-0.089	0.217859376	0.242521957
HEATR1	2.791288125	1.731186092	0.689	7.21E-11	2.46E-10
CCDC146	1.640397429	1.374264604	0.255	0.076666966	0.090077456
CYCS	5.816763441	4.942055953	0.235	2.89E-10	8.90E-10
HAUS8	1.69551551	1.109780905	0.611	1.75E-10	5.58E-10
SMNDC1	3.093787319	2.644929703	0.226	1.23E-06	2.36E-06
PPM1B	3.987058975	3.560927803	0.163	6.64E-05	0.00010637
ZNF799	1.299670501	0.898379059	0.533	7.70E-08	1.70E-07
PRLR	2.523540719	2.197702885	0.199	0.03836742	0.046556005
ACSM5	5.053588139	7.006127286	-0.471	9.78E-11	3.26E-10
CCNL1	3.802546249	3.49788294	0.12	0.065486853	0.077512219
SLX4IP	1.937939738	1.286104023	0.592	7.49E-11	2.55E-10
C8A	7.406985958	8.989181048	-0.279	9.13E-12	3.77E-11
LRRCC1	1.774213319	1.296480391	0.453	0.000628349	0.000908666
APOO	4.632261064	3.765024641	0.299	1.60E-12	8.07E-12
MICOS13	5.986024722	5.200301227	0.203	2.92E-11	1.08E-10
REST	2.781075981	2.478590329	0.166	0.016649721	0.021018627
KHK	7.032346006	7.669085024	-0.125	0.000608807	0.000881444
IMMP1L	2.888462567	2.075448427	0.477	9.06E-16	1.95E-14
COA1	2.394624226	1.634136797	0.551	9.06E-16	1.95E-14
POGLUT2	3.183108129	2.413201657	0.399	3.23E-06	5.91E-06
CFH	8.394618682	8.441738598	-0.008	0.76922367	0.788467091
PHB2	7.508773112	7.15466404	0.07	6.72E-05	0.000107562
BTNL9	1.992001306	1.186299006	0.748	1.13E-06	2.17E-06
CCAR1	3.936143233	2.954501411	0.414	1.11E-11	4.51E-11
TMEM245	4.440289639	3.681414176	0.27	9.32E-06	1.62E-05
DPM2	5.003645035	3.81186717	0.392	1.05E-14	1.19E-13
MLLT6	3.29693059	2.250538885	0.551	1.69E-10	5.40E-10
CSNK2A1	4.451341778	3.629704967	0.294	4.14E-11	1.48E-10
RAB11B-AS1	4.352017792	3.893518469	0.161	0.006744343	0.008856994
ATG4B	3.95731024	3.040068938	0.38	1.05E-14	1.19E-13
VAMP3	5.378581083	4.927230697	0.126	1.94E-05	3.27E-05
NGRN	2.935346048	2.366356472	0.311	1.55E-06	2.94E-06
ZNF720	1.379894641	0.895358056	0.624	6.17E-09	1.57E-08
ATP6V1D	4.54790806	3.83157227	0.247	9.59E-14	7.09E-13
ING5	2.390698687	1.480848307	0.691	1.23E-14	1.34E-13
ZNF79	2.257081818	1.584825563	0.51	9.32E-12	3.85E-11
DAPK3	4.680309788	3.590878973	0.382	3.21E-12	1.49E-11
CEP57L1	1.491121331	1.090224454	0.452	3.92E-06	7.12E-06
DNAJC9-AS1	1.282149854	0.357929066	1.841	2.73E-16	9.15E-15
SEC61A2	2.3730269	2.163064219	0.134	0.085643674	0.099955568
PHF20L1	2.083154841	1.369860151	0.605	5.63E-11	1.96E-10
FXR1	4.105213453	3.325885684	0.304	1.72E-11	6.66E-11
PLXDC2	1.594471107	1.28368899	0.313	0.290220946	0.317553486
CARS2	3.252494127	2.710110925	0.263	1.59E-08	3.83E-08
TMEM50B	3.776157557	3.122206971	0.274	6.84E-09	1.73E-08
JAM2	1.658958409	1.239684018	0.42	0.001945094	0.002686718
TUBGCP2	4.182088081	3.470778525	0.269	4.82E-11	1.70E-10
ZNF30	1.932393594	1.141142328	0.76	4.77E-13	2.80E-12
ZNHIT3	3.110954797	2.237116629	0.476	2.04E-15	3.43E-14
PGBD2	1.945683356	1.406064711	0.469	6.57E-08	1.46E-07
VPS35L	2.497583274	2.422263319	0.044	0.344145764	0.37333331
ZNF518A	2.028716813	1.376390424	0.56	2.97E-06	5.47E-06
PIK3CA	2.122747417	1.91321003	0.15	0.05679416	0.067646688
NECTIN3	2.682259975	3.005679336	-0.164	0.036533071	0.044409069
USP11	4.185166834	3.287298808	0.348	1.67E-12	8.36E-12
UBR5	3.39695668	2.337392878	0.539	1.62E-11	6.32E-11
METAP1D	2.058939268	1.654730447	0.315	3.26E-05	5.37E-05
GIMAP7	3.974396101	3.64666739	0.124	0.057542531	0.068504871
SCNM1	4.143867596	2.477315494	0.742	9.74E-18	3.38E-15
TTR	10.49197526	11.93629321	-0.186	1.76E-06	3.32E-06
NR1I2	3.514408651	4.610841931	-0.392	2.44E-05	4.07E-05
CROT	4.04067296	3.629603982	0.155	0.006861627	0.009002361
RGS19	3.266303139	2.448821929	0.416	2.03E-06	3.81E-06
ATP5PF	7.189474161	6.929201305	0.053	0.002100856	0.002890175
COX7A2	6.993919504	6.243845186	0.164	1.43E-10	4.61E-10
LMBR1L	2.948273954	2.239301201	0.397	8.10E-12	3.39E-11
GNPNAT1	4.560202465	5.0862259	-0.157	3.83E-05	6.27E-05
CHST7	2.630294207	3.124563946	-0.248	0.002311624	0.003168784
SAA2	5.502400471	7.78623713	-0.501	0.000513797	0.000751054
TRAF6	2.125927285	1.972208945	0.108	0.080062265	0.09380663
STXBP3	3.39459356	2.993302207	0.182	0.000160648	0.000247641
TXNDC16	2.549927218	1.932929962	0.4	3.14E-06	5.76E-06
NDUFB7	8.778016763	8.007002065	0.133	5.74E-11	1.99E-10
CBFA2T2	2.465454356	1.210823366	1.026	1.82E-15	3.16E-14
PRKN	1.280827202	1.012707476	0.339	0.039450352	0.047818137
UGCG	4.383072427	3.987640498	0.136	0.012714315	0.016245776
LAG3	1.72816832	1.732305332	-0.003	0.097170247	0.112712719
GDE1	4.283860751	3.956340539	0.115	0.00352101	0.004743562
ZNF264	1.839020264	1.436885818	0.356	2.70E-05	4.48E-05
FERMT3	3.34355961	3.002798384	0.155	0.11443148	0.131555532
TRIM16L	2.870295339	1.431829116	1.003	9.13E-09	2.27E-08
EMP2	4.520384834	4.150074123	0.123	0.002080779	0.002863196
PEPD	6.475975758	6.382348013	0.021	0.587532876	0.614216203
LOC100289361	1.451180178	1.008064014	0.526	7.67E-05	0.000121902
AXL	2.422054322	3.049499972	-0.332	0.000208763	0.000317588
NOC4L	4.652418086	3.806361316	0.29	6.40E-13	3.61E-12
FBXO32	1.978824821	0.909890899	1.121	9.70E-12	3.99E-11
ASRGL1	1.805689134	0.98152513	0.879	7.33E-06	1.29E-05
DDO	3.644329066	3.538204774	0.043	0.307526211	0.33553277
ZNF672	4.78537267	3.817407343	0.326	3.94E-13	2.38E-12
ZNF205	3.714190663	2.591228167	0.519	1.03E-14	1.17E-13
DTNBP1	3.112588241	2.175692836	0.517	8.89E-11	2.99E-10
BUD23	4.354999102	3.41533519	0.351	1.27E-16	5.89E-15
PSAP	9.841841478	9.327807439	0.077	2.52E-07	5.19E-07
POLR3H	3.620063626	2.933458361	0.303	3.42E-10	1.04E-09
NDUFV2-AS1	1.475428323	0.809999545	0.865	4.17E-12	1.88E-11
CTPS1	4.237873621	4.128283657	0.038	0.341233816	0.370337813
NGDN	3.689916989	2.867247888	0.364	7.72E-14	5.89E-13
TMEM150B	3.33077063	1.343840528	1.309	1.33E-09	3.70E-09
RARG	1.840080787	1.246830304	0.562	4.38E-06	7.91E-06
SLC22A5	1.761934679	0.913743156	0.947	3.75E-14	3.24E-13
PREX1	3.179112028	2.37574395	0.42	1.89E-05	3.19E-05
LUC7L2	3.42777962	2.574639885	0.413	9.06E-16	1.95E-14
C19orf44	2.069740381	1.287021507	0.685	1.15E-12	6.05E-12
HAT1	3.217871934	2.492797301	0.368	3.03E-11	1.11E-10
FANCA	1.553670609	0.739410992	1.071	2.19E-10	6.87E-10
PPIG	4.028302756	3.557321675	0.179	7.96E-05	0.000126224
BYSL	4.394792041	3.330169557	0.4	2.50E-11	9.32E-11
SULF2	3.812762325	4.058051862	-0.09	0.151154125	0.171195661
LIG1	3.469634163	2.087146932	0.733	1.47E-14	1.53E-13
METTL4	1.671265209	1.128388943	0.567	1.35E-09	3.76E-09
CRYM	2.897092496	2.37064701	0.289	0.002565711	0.003497972
ZNF862	1.723163601	0.816340575	1.078	1.42E-13	9.91E-13
MLH1	4.152994822	3.460790778	0.263	5.63E-11	1.96E-10
ZBTB43	2.094705746	1.957208222	0.098	0.154441434	0.174741725
SCYL1	5.769560644	5.379159683	0.101	4.27E-07	8.59E-07
STAB1	3.495997086	4.052986914	-0.213	0.000170123	0.000261524
SCAMP2	5.28570247	4.555550582	0.214	5.01E-12	2.21E-11
LRR1	2.528340358	1.602099225	0.658	1.61E-14	1.65E-13
GOLT1B	4.481398274	3.448180555	0.378	4.88E-14	4.05E-13
TCF7L2	3.64829013	3.332196313	0.131	0.005375398	0.007118552
SOWAHA	3.114773507	1.472600217	1.081	9.89E-12	4.06E-11
NEXN	1.359442442	1.260122132	0.109	0.93498319	0.940877067
LOC100287049	1.576219603	0.78184976	1.012	5.41E-13	3.13E-12
ANKRD52	3.174841667	1.621490654	0.969	1.70E-15	3.04E-14
MAP7	3.41794496	3.665081317	-0.101	0.184608728	0.207082541
ESCO1	2.87379808	2.152698043	0.417	1.04E-08	2.58E-08
ICAM2	2.353130752	1.763457482	0.416	2.60E-05	4.33E-05
ANKIB1	2.988751406	2.40592928	0.313	7.84E-06	1.38E-05
MBLAC1	2.203170395	1.222814154	0.849	4.28E-14	3.61E-13
NOP10	7.962252203	7.139650842	0.157	1.79E-13	1.20E-12
TMEM17	1.400510232	0.993099261	0.496	8.33E-07	1.62E-06
SETBP1	1.487553111	1.463680738	0.023	0.978306363	0.98038006
TMEM30B	3.207754938	3.343152708	-0.06	0.375673434	0.405068233
UBE4B	3.342076813	2.749159521	0.282	2.31E-06	4.30E-06
TMEM33	4.535404982	4.145445848	0.13	4.13E-05	6.73E-05
SEMA5B	1.370589149	0.301846548	2.183	7.46E-17	4.75E-15
CRCP	4.638610807	4.219109904	0.137	0.000766302	0.001099881
FBRS	4.030406298	3.140047253	0.36	3.94E-13	2.38E-12
SHQ1	2.431007035	1.873102865	0.376	6.96E-09	1.76E-08
WDR5B	2.46939786	1.766823201	0.483	9.60E-11	3.20E-10
PCTP	4.617147738	4.83459901	-0.066	0.040559122	0.049099146
SLC38A7	3.534422012	2.631195571	0.426	8.27E-12	3.46E-11
SMIM26	6.219491074	5.462487282	0.187	2.00E-12	9.85E-12
SCCPDH	7.599985838	6.942678342	0.131	3.61E-06	6.58E-06
ARID4A	2.569613257	2.694473518	-0.068	0.279903645	0.306892838
OFD1	3.007590751	1.992481027	0.594	3.06E-13	1.91E-12
ZNF865	3.203899862	2.074745073	0.627	1.07E-15	2.18E-14
ALDH8A1	5.800455106	7.37304794	-0.346	7.89E-14	6.01E-13
DCUN1D5	4.011129527	3.202891306	0.325	4.75E-10	1.41E-09
C8orf49	1.216774292	1.039986303	0.226	0.364971485	0.394255163
ARMC6	4.683021621	4.867333586	-0.056	0.099500417	0.115241603
ACLY	5.425946377	3.857606026	0.492	9.41E-15	1.10E-13
MLEC	6.290504945	5.09951064	0.303	4.35E-12	1.94E-11
GREB1	1.578870353	0.769258594	1.037	0.000941524	0.001340268
RHOT2	4.77240495	3.800403195	0.329	1.54E-14	1.59E-13
ENDOD1	2.485936873	2.615956827	-0.074	0.165500652	0.186653273
LINC02532	3.247247178	3.467260242	-0.095	0.33116665	0.360238979
TMPRSS9	1.786430491	1.092430537	0.71	0.003425248	0.004624179
HSP90AB1	9.569555159	8.088955619	0.242	4.16E-15	5.83E-14
TMEM185B	3.698519956	3.051724562	0.277	5.83E-06	1.04E-05
GLTP	4.385837851	3.594106052	0.287	1.50E-11	5.88E-11
RPL22	6.290716907	5.786261531	0.121	1.08E-06	2.09E-06
TRIM11	2.746463385	1.422631248	0.949	1.65E-16	6.81E-15
TBPL1	2.466132395	1.981965411	0.315	3.23E-06	5.91E-06
METTL21A	2.375187073	1.646462114	0.529	1.58E-13	1.08E-12
ABHD18	2.066785353	2.19490435	-0.087	0.077144698	0.090604111
CBLB	1.966702086	1.409102342	0.481	1.79E-07	3.77E-07
GRK6	3.97039144	2.723320611	0.544	1.74E-15	3.08E-14
CDH23	1.346793696	1.347709911	-0.001	0.573808715	0.601300658
CYP3A4	6.17076837	10.52296323	-0.77	1.56E-09	4.30E-09
ATP6V1B2	3.944374344	3.813807072	0.049	0.287617936	0.314873501
FIZ1	2.413052151	1.638236643	0.559	4.56E-15	6.30E-14
CBWD1	1.087848772	0.651201648	0.74	4.26E-12	1.91E-11
GIT1	3.731499144	2.38839506	0.644	6.94E-17	4.61E-15
LINC00853	2.246744896	0.59400634	1.919	2.15E-14	2.09E-13
VWCE	2.723010327	2.617765405	0.057	0.835603678	0.849986793
CHEK2	2.582099022	1.419010845	0.864	3.83E-11	1.38E-10
DVL3	4.619189551	3.473152251	0.411	5.44E-14	4.41E-13
IRF2	4.439646242	4.224575414	0.072	0.017043599	0.021487171
RAI1	2.147044906	1.500138188	0.517	7.94E-06	1.40E-05
MDM1	1.384470314	0.900736517	0.62	7.58E-08	1.67E-07
PCCA-DT	4.752734473	4.209747631	0.175	0.000790496	0.001133152
GFM1	3.91741959	3.732532319	0.07	0.007224554	0.009454298
ARHGEF10L	4.946766607	4.606905987	0.103	0.001889471	0.002613116
NEK1	1.575663354	1.410782796	0.159	0.160324514	0.181048132
ITSN1	2.240125647	2.239778669	0	0.880549081	0.891720984
IFT27	2.894753217	1.981016756	0.547	2.63E-15	4.10E-14
LAPTM4A	8.262368322	7.894804618	0.066	0.000264227	0.000397489
LOC101928659	1.320225072	0.856699518	0.624	2.80E-05	4.65E-05
PPP1R13B	2.636680207	2.112789061	0.32	4.56E-06	8.23E-06
GET1	3.447059579	2.82948173	0.285	5.50E-10	1.62E-09
TRMU	2.816657291	1.714879819	0.716	2.54E-16	8.81E-15
OXSM	3.860689511	3.601701534	0.1	0.000218403	0.000331555
CAPN5	4.828202786	4.699363448	0.039	0.223251162	0.248164522
ZSCAN16-AS1	4.045620559	3.11642705	0.376	3.41E-12	1.57E-11
TGFBR1	3.451805127	2.803931055	0.3	5.93E-07	1.18E-06
THUMPD3	3.721577601	2.961162323	0.33	2.31E-11	8.70E-11
MS4A7	2.811210412	3.561902624	-0.341	8.75E-05	0.000138313
BCDIN3D	1.953234149	1.499443486	0.381	1.67E-08	4.01E-08
LRG1	8.167783989	9.50807496	-0.219	2.63E-07	5.41E-07
TNRC18	4.165535698	3.082835086	0.434	5.31E-11	1.86E-10
DDX50	4.272526715	3.634197221	0.233	4.69E-08	1.06E-07
CLEC14A	4.316911758	3.181941688	0.44	4.82E-11	1.70E-10
HPS6	3.834542537	3.25566622	0.236	6.84E-09	1.73E-08
HSD17B10	8.025340253	8.020218047	0.001	0.928156958	0.934849667
WIPI2	4.452917604	3.636682889	0.292	3.51E-14	3.08E-13
ADGRL4	3.214047957	2.779460172	0.21	0.002447207	0.003344571
PMEPA1	2.4384541	1.719949254	0.504	0.016780117	0.021170193
TTC39C	5.461248441	5.128045154	0.091	0.024735356	0.030652988
ABCA5	2.950857918	2.510578398	0.233	0.000401203	0.000593451
ITSN2	2.958735343	2.426416694	0.286	1.14E-05	1.96E-05
CLOCK	2.381649009	2.017892793	0.239	0.004262492	0.005690111
PARP4	4.257091361	3.681908819	0.209	1.35E-05	2.31E-05
NLN	3.011277306	2.955752152	0.027	0.564099683	0.592186635
MMP2	3.491005268	2.870518326	0.282	0.033801648	0.041251972
ARRDC4	3.496685934	3.975661038	-0.185	0.041982133	0.05073185
CISD3	6.40137418	6.043715191	0.083	0.000428114	0.000631435
[truncated: 10,293 more rows]
