# Supplementary material for: Identification and Validation of a Prognostic Model Based on Three MVI-Related Genes in Hepatocellular Carcinoma
Source: Int J Biol Sci. 2022 Jan 1;18(1):261–75. doi: 10.7150/ijbs.66536 (PMC8692135; doi:10.7150/ijbs.66536)
Supplement: Supplementary file 5 [file ijbsv18p0261s5.xlsx]

## Sheet: Sheet1
SYMBOL
TUT1
SPNS1
SLC7A1
PRRT3-AS1
ZNF785
ERV3-1
ZNF213
CGREF1
AFG3L1P
CCSAP
DUSP28
TMEM198
TMEM169
SHLD1
SDHAP2
POLA2
INCENP
ZNF506
EMILIN2
SPIRE2
CHKB
TPX2
CD163L1
SPA17
UBD
ANKRD52
TRIM11
GLI4
PGF
TMED3
FBXL19
TMEM237
ZBTB40
DBF4
IDH1-AS1
TESC
LOC105373098
NEURL3
MRPL53
KIAA0895L
FAM228B
ZBTB11-AS1
TLE6
PMS2P4
GREB1L
CRACR2B
TRIM52
ASNS
ZNF836
LSM11
RFC4
ZNF57
FUT1
TMEM79
TDRKH
ZNF7
STMN1
ZNF74
EIF5A2
TMEM74B
KLHL17
ZNF320
NSD2
PLEKHA8P1
CCDC191
CBX8
LOC100289561
PROSER3
ATAT1
ZNF432
CHAF1A
AXIN2
P3H4
HCG18
ZNF792
DENND6B
RAVER2
DBN1
CKAP2
TTC13
SUPT3H
GAL3ST1
SNCG
WASH2P
ARG2
UCK2
SEMA7A
HLA-DOB
YEATS2
SNHG1
CROCC
LIN37
TMEM161B-AS1
LOC389641
PGBD1
AIF1L
SLC16A3
TAF1A
ATP6V1E2
ZSCAN9
GTF2IRD1
CEP89
SNORD104
ZNF83
AP1M2
C1orf112
PAQR5
ZNF514
SYCE2
CEP290
ASH1L-AS1
PORCN
LOC554206
FAHD2CP
SH3RF3
ENAH
PYCR1
ZNF28
DSTYK
ZSCAN2
MOGAT2
CYP39A1
DNASE1L3
LOC101928858
STEAP4
INMT
HGFAC
PDGFRA
SLC25A47
KCND3
FAM99B
C7
CLTRN
PLGLA
MFSD2A
ASPG
OIT3
THRSP
DPT
FAM99A
NGFR
DCN
CYP2A7
UROC1
RETREG1
HSD17B13
GBA3
TTC36
AADAT
HAO2
SRD5A2
LRCOL1
GCGR
