# Supplementary material for: Identification and Validation of a Prognostic Model Based on Three MVI-Related Genes in Hepatocellular Carcinoma
Source: Int J Biol Sci. 2022 Jan 1;18(1):261–75. doi: 10.7150/ijbs.66536 (PMC8692135; doi:10.7150/ijbs.66536)
Supplement: Supplementary file 6 [file ijbsv18p0261s6.xlsx]

## Sheet: Sheet 1
uni_cox_sig_genes
